# Supplementary material for: Genome-wide molecular evolution analysis of the GRF and GIF gene families in Plantae (Archaeplastida)
Source: BMC Genomics. 2024 Jan 18;25:74. doi: 10.1186/s12864-024-10006-w (PMC10795294; doi:10.1186/s12864-024-10006-w)
Supplement: Supplementary file 1 — Additional file 1. [file 12864_2024_10006_MOESM1_ESM.zip]

Archive with 17 entries (16 files):
- Supplementary Files/
- Supplementary Files/Figure S1.pdf
- Supplementary Files/Figure S2.pdf
- Supplementary Files/Figure S3.pdf
- Supplementary Files/Figure S4.pdf
- Supplementary Files/Figure S5.pdf
- Supplementary Files/Figure S6.pdf
- Supplementary Files/Figure S7.pdf
- Supplementary Files/Figure S8.pdf
- Supplementary Files/Table S1.xlsx
- Supplementary Files/Table S2.xlsx
- Supplementary Files/Table S3.xlsx
- Supplementary Files/Table S4.xlsx
- Supplementary Files/Table S5.xlsx
- Supplementary Files/Table S6.xlsx
- Supplementary Files/Table S7.xlsx
- Supplementary Files/Table S8.xls
