# Supplementary material for: Genome-wide molecular evolution analysis of the GRF and GIF gene families in Plantae (Archaeplastida)
Source: BMC Genomics. 2024 Jan 18;25:74. doi: 10.1186/s12864-024-10006-w (PMC10795294; doi:10.1186/s12864-024-10006-w)
Supplement: Supplementary file 1 — Additional file 1. [file 12864_2024_10006_MOESM1_ESM.zip › Supplementary Files/Table S1.xlsx]

## Sheet: Table S1
Table S1. Protein motif analysis of GRF family genes
ID	Species	Group
Gb_05477	Ginkgo biloba	A	-	-	-	-	-	-	Motif-7	Motif-8	-	Motif-10	Motif-11	Motif-12	-	Motif-14	-	Motif-16	Motif-17	-	Motif-19	-
Gb_19288	Ginkgo biloba	A	-	-	Motif-3	-	-	Motif-6	-	Motif-8	Motif-9	-	-	Motif-12	-	Motif-14	-	Motif-16	Motif-17	-	Motif-19	-
Gb_20400	Ginkgo biloba	A	Motif-1	-	-	Motif-4	-	-	-	Motif-8	-	-	-	Motif-12	-	Motif-14	Motif-15	Motif-16	Motif-17	Motif-18	Motif-19	-
Gb_20443	Ginkgo biloba	A	Motif-1	-	-	Motif-4	-	-	-	Motif-8	Motif-9	-	-	Motif-12	-	-	Motif-15	Motif-16	Motif-17	-	Motif-19	-
TnS000176189t04	Gnetum montanum	A	-	-	Motif-3	-	-	Motif-6	-	-	-	-	-	Motif-12	Motif-13	Motif-14	-	Motif-16	Motif-17	-	Motif-19	-
TnS000420823t03	Gnetum montanum	A	-	-	-	-	-	Motif-6	Motif-7	-	-	Motif-10	-	-	Motif-13	Motif-14	-	-	-	-	-	-
kfl00186_0090_v1.1	Klebsormidium nitens NIES-2285	A	-	Motif-2	-	-	Motif-5	-	-	-	-	-	-	Motif-12	-	-	-	-	-	-	-	-
BBN20161.1	Marchantia polymorpha	A	Motif-1	-	-	Motif-4	-	-	-	Motif-8	Motif-9	-	-	Motif-12	-	Motif-14	Motif-15	Motif-16	Motif-17	-	Motif-19	-
XP_024390741.1	Physcomitrium patens	A	-	-	Motif-3	-	-	Motif-6	-	Motif-8	-	-	-	-	-	Motif-14	Motif-15	Motif-16	Motif-17	Motif-18	-	-
XP_024400506.1	Physcomitrium patens	A	-	Motif-2	-	-	Motif-5	-	-	Motif-8	-	-	-	-	-	Motif-14	Motif-15	Motif-16	Motif-17	Motif-18	-	-
MA_111469g0010	Picea abies	A	-	-	Motif-3	-	-	Motif-6	-	Motif-8	Motif-9	-	-	-	-	-	Motif-15	-	Motif-17	-	Motif-19	-
MA_137877g0010	Picea abies	A	-	Motif-2	-	-	Motif-5	-	-	Motif-8	Motif-9	-	-	Motif-12	-	Motif-14	Motif-15	-	Motif-17	-	Motif-19	-
MA_33661g0010	Picea abies	A	-	-	Motif-3	-	-	Motif-6	-	Motif-8	Motif-9	-	-	-	-	-	Motif-15	-	-	-	-	-
MA_88101g0010	Picea abies	A	-	-	Motif-3	-	-	Motif-6	-	-	-	-	-	Motif-12	-	Motif-14	-	-	Motif-17	Motif-18	Motif-19	-
Sacu_v1.1_s0001.g000754	Salvinia cucullata	A	-	-	-	-	-	-	Motif-7	Motif-8	Motif-9	Motif-10	Motif-11	Motif-12	-	-	Motif-15	Motif-16	Motif-17	-	Motif-19	-
Sacu_v1.1_s0004.g002301	Salvinia cucullata	A	Motif-1	-	-	Motif-4	-	-	-	Motif-8	-	-	-	Motif-12	-	-	-	-	Motif-17	Motif-18	-	-
Sacu_v1.1_s0120.g021398	Salvinia cucullata	A	-	Motif-2	-	-	-	-	-	-	-	-	Motif-11	-	-	-	-	-	-	-	-	-
Sacu_v1.1_s0161.g023900	Salvinia cucullata	A	-	Motif-2	-	-	Motif-5	-	-	Motif-8	-	-	-	Motif-12	-	-	-	-	-	Motif-18	Motif-19	-
XP_002974366.1	Selaginella moellendorffii	A	-	-	-	-	-	-	Motif-7	Motif-8	Motif-9	Motif-10	Motif-11	-	-	Motif-14	-	Motif-16	Motif-17	-	-	-
XP_002975239.1	Selaginella moellendorffii	A	-	-	Motif-3	-	-	Motif-6	-	Motif-8	Motif-9	-	-	-	-	Motif-14	-	Motif-16	Motif-17	-	-	-
XP_002981090.1	Selaginella moellendorffii	A	-	-	-	-	-	-	Motif-7	-	-	Motif-10	Motif-11	-	Motif-13	-	-	-	-	-	-	-
XP_002982563.1	Selaginella moellendorffii	A	-	-	-	Motif-4	-	-	Motif-7	-	-	Motif-10	-	-	Motif-13	-	-	-	-	-	-	-
XP_024532605.1	Selaginella moellendorffii	A	-	-	Motif-3	-	-	Motif-6	-	-	-	-	-	-	Motif-13	Motif-14	-	-	-	Motif-18	-	-
XP_024535063.1	Selaginella moellendorffii	A	-	Motif-2	-	-	Motif-5	-	-	Motif-8	Motif-9	-	-	-	-	Motif-14	-	Motif-16	Motif-17	-	-	-
XP_024538024.1	Selaginella moellendorffii	A	Motif-1	-	-	Motif-4	-	-	-	-	-	-	-	-	-	-	-	-	-	-	-	-
XP_024541889.1	Selaginella moellendorffii	A	-	-	Motif-3	-	-	Motif-6	-	-	-	-	-	-	-	Motif-14	-	-	-	-	-	-
XP_024543427.1	Selaginella moellendorffii	A	-	-	-	-	-	-	Motif-7	-	-	Motif-10	Motif-11	-	-	Motif-14	-	-	-	-	-	-
Sphfalx01G013900.1.p	Sphagnum fallax	A	Motif-1	-	-	Motif-4	-	-	-	Motif-8	-	-	-	-	-	-	-	-	-	Motif-18	-	-
Sphfalx01G126100.1.p	Sphagnum fallax	A	Motif-1	-	-	Motif-4	-	-	-	Motif-8	-	-	-	-	-	-	-	-	-	Motif-18	-	-
Sphfalx02G184500.1.p	Sphagnum fallax	A	-	-	Motif-3	-	-	Motif-6	-	Motif-8	-	-	-	-	-	-	-	-	-	Motif-18	-	-
Sphfalx05G044400.1.p	Sphagnum fallax	A	-	-	Motif-3	-	Motif-5	-	-	Motif-8	-	-	-	-	-	-	-	-	-	Motif-18	-	-
XP_006846580.1	Amborella trichopoda	B	-	Motif-2	-	-	Motif-5	-	-	-	-	-	-	-	-	Motif-14	-	Motif-16	Motif-17	-	-	-
XP_011628017.2	Amborella trichopoda	B	-	Motif-2	-	Motif-4	-	-	-	-	Motif-9	-	-	Motif-12	-	Motif-14	-	Motif-16	Motif-17	-	Motif-19	-
XP_020522770.1	Amborella trichopoda	B	-	-	-	-	-	-	Motif-7	-	-	Motif-10	Motif-11	-	-	-	-	-	-	-	-	-
NP_179869.1	Arabidopsis thaliana	B	-	Motif-2	-	-	Motif-5	-	-	-	-	-	-	Motif-12	-	Motif-14	-	Motif-16	Motif-17	Motif-18	Motif-19	-
NP_194146.1	Arabidopsis thaliana	B	Motif-1	-	-	Motif-4	-	-	-	-	-	-	-	-	-	-	-	-	-	-	-	-
NP_195488.2	Arabidopsis thaliana	B	Motif-1	-	-	Motif-4	-	-	-	-	-	-	-	Motif-12	-	Motif-14	-	Motif-16	Motif-17	Motif-18	Motif-19	-
NP_200177.1	Arabidopsis thaliana	B	-	-	-	-	-	-	Motif-7	-	-	Motif-10	Motif-11	-	-	-	-	-	-	-	-	-
XP_020256381.1	Asparagus officinalis	B	Motif-1	-	-	-	-	-	-	-	-	-	Motif-11	Motif-12	-	-	-	-	-	-	-	-
XP_020257845.1	Asparagus officinalis	B	-	-	Motif-3	-	-	Motif-6	-	Motif-8	-	-	-	Motif-12	-	Motif-14	-	Motif-16	Motif-17	Motif-18	Motif-19	-
XP_003526749.1	Glycine max	B	Motif-1	-	-	Motif-4	-	-	-	-	-	-	-	-	-	Motif-14	-	-	Motif-17	-	-	-
XP_003549367.1	Glycine max	B	-	Motif-2	-	Motif-4	-	-	-	-	-	-	-	Motif-12	Motif-13	Motif-14	-	Motif-16	Motif-17	Motif-18	Motif-19	Motif-20
XP_003549368.1	Glycine max	B	-	-	-	-	-	Motif-6	Motif-7	-	-	Motif-10	-	Motif-12	Motif-13	Motif-14	-	Motif-16	Motif-17	Motif-18	Motif-19	Motif-20
XP_006578874.1	Glycine max	B	-	-	Motif-3	-	-	Motif-6	-	-	-	-	-	-	-	Motif-14	-	-	Motif-17	-	-	-
XP_006595999.1	Glycine max	B	-	-	Motif-3	-	Motif-5	-	-	-	Motif-9	-	-	Motif-12	Motif-13	Motif-14	-	Motif-16	Motif-17	-	Motif-19	Motif-20
XP_014628641.1	Glycine max	B	-	Motif-2	-	-	Motif-5	-	-	-	Motif-9	-	-	Motif-12	Motif-13	Motif-14	-	Motif-16	Motif-17	-	Motif-19	Motif-20
THU50922.1	Musa balbisiana	B	Motif-1	-	-	Motif-4	-	-	-	-	-	-	-	-	Motif-13	-	-	-	-	-	-	-
THU58618.1	Musa balbisiana	B	-	-	Motif-3	-	Motif-5	-	-	-	Motif-9	-	-	Motif-12	-	Motif-14	-	Motif-16	Motif-17	-	Motif-19	-
THU59284.1	Musa balbisiana	B	Motif-1	-	-	Motif-4	-	-	-	-	Motif-9	-	-	Motif-12	-	Motif-14	-	Motif-16	Motif-17	-	Motif-19	-
THU64791.1	Musa balbisiana	B	-	-	Motif-3	-	Motif-5	-	-	-	-	-	-	Motif-12	-	Motif-14	-	-	-	-	Motif-19	-
THU68494.1	Musa balbisiana	B	Motif-1	-	-	Motif-4	-	-	-	-	Motif-9	-	-	Motif-12	Motif-13	Motif-14	-	Motif-16	Motif-17	-	Motif-19	-
THU70614.1	Musa balbisiana	B	-	-	Motif-3	-	-	Motif-6	-	-	Motif-9	-	-	Motif-12	-	Motif-14	-	Motif-16	Motif-17	-	Motif-19	-
XP_016437615.1	Nicotiana tabacum	B	-	Motif-2	-	-	Motif-5	-	-	-	Motif-9	-	-	Motif-12	-	Motif-14	-	Motif-16	Motif-17	-	Motif-19	-
XP_016438848.1	Nicotiana tabacum	B	-	-	-	-	-	-	Motif-7	-	Motif-9	Motif-10	Motif-11	Motif-12	Motif-13	Motif-14	-	Motif-16	-	-	Motif-19	-
XP_016444360.1	Nicotiana tabacum	B	Motif-1	-	-	Motif-4	-	-	-	-	-	-	-	-	-	-	-	-	-	-	-	-
XP_016446976.1	Nicotiana tabacum	B	-	-	Motif-3	-	Motif-5	-	-	-	-	-	-	-	-	Motif-14	-	-	-	-	-	-
XP_016488378.1	Nicotiana tabacum	B	Motif-1	-	-	Motif-4	-	-	-	-	Motif-9	-	-	Motif-12	Motif-13	Motif-14	-	Motif-16	-	-	Motif-19	-
XP_016505401.1	Nicotiana tabacum	B	Motif-1	-	-	Motif-4	-	-	-	-	-	-	-	-	-	-	-	-	-	-	-	-
XP_016506106.1	Nicotiana tabacum	B	-	-	Motif-3	-	-	Motif-6	-	-	-	-	-	-	-	-	-	-	-	-	-	-
NP_001050882.1	Oryza sativa	B	-	-	-	-	-	-	Motif-7	-	-	Motif-10	Motif-11	Motif-12	-	-	-	-	-	-	-	-
NP_001051155.1	Oryza sativa	B	-	-	Motif-3	-	Motif-5	-	-	-	Motif-9	-	-	Motif-12	-	Motif-14	-	Motif-16	Motif-17	-	-	-
NP_001068081.1	Oryza sativa	B	-	Motif-2	-	-	Motif-5	-	-	-	-	-	-	-	-	-	-	-	Motif-17	-	-	-
XP_002301140.3	Populus trichocarpa	B	-	Motif-2	-	Motif-4	-	-	-	-	Motif-9	-	-	Motif-12	-	Motif-14	-	Motif-16	Motif-17	-	Motif-19	-
XP_002310328.3	Populus trichocarpa	B	Motif-1	-	-	Motif-4	-	-	-	-	Motif-9	-	-	Motif-12	Motif-13	Motif-14	-	Motif-16	Motif-17	-	Motif-19	-
XP_002320016.3	Populus trichocarpa	B	-	-	Motif-3	-	-	Motif-6	-	-	Motif-9	-	-	Motif-12	Motif-13	Motif-14	-	Motif-16	Motif-17	-	Motif-19	-
XP_002320668.1	Populus trichocarpa	B	-	-	Motif-3	-	-	Motif-6	-	-	Motif-9	-	-	Motif-12	Motif-13	Motif-14	-	Motif-16	Motif-17	-	Motif-19	-
XP_002321965.2	Populus trichocarpa	B	-	-	-	-	-	-	Motif-7	-	-	Motif-10	Motif-11	-	-	Motif-14	-	-	Motif-17	-	-	-
XP_024437935.1	Populus trichocarpa	B	Motif-1	-	-	-	Motif-5	-	-	-	-	-	-	-	-	Motif-14	-	-	Motif-17	-	-	-
XP_024464387.1	Populus trichocarpa	B	-	Motif-2	-	-	Motif-5	-	-	-	-	-	-	-	-	-	-	-	-	-	-	-
XP_002272535.3	Vitis vinifera	B	-	Motif-2	-	-	Motif-5	-	-	-	-	-	-	-	-	-	-	-	Motif-17	-	-	-
XP_002283504.2	Vitis vinifera	B	-	Motif-2	-	-	Motif-5	-	-	-	Motif-9	-	-	Motif-12	Motif-13	Motif-14	-	Motif-16	Motif-17	-	Motif-19	-
XP_003635376.1	Vitis vinifera	B	-	Motif-2	-	-	Motif-5	-	-	-	Motif-9	-	-	Motif-12	Motif-13	Motif-14	-	Motif-16	Motif-17	-	Motif-19	-
XP_010662924.1	Vitis vinifera	B	-	-	Motif-3	-	-	Motif-6	-	-	-	-	-	-	-	Motif-14	-	-	Motif-17	-	-	-
NP_001106041.1	Zea mays	B	Motif-1	-	-	Motif-4	-	-	-	-	-	-	-	-	-	-	-	-	Motif-17	-	-	-
NP_001106044.1	Zea mays	B	-	-	-	-	-	-	Motif-7	-	-	Motif-10	Motif-11	Motif-12	-	-	-	-	-	-	-	-
NP_001152097.1	Zea mays	B	-	-	Motif-3	-	-	Motif-6	-	-	-	-	-	Motif-12	-	Motif-14	-	Motif-16	Motif-17	Motif-18	-	-
NP_001337683.1	Zea mays	B	-	Motif-2	-	Motif-4	-	-	-	-	-	-	-	Motif-12	-	Motif-14	-	Motif-16	Motif-17	-	-	-
NP_001354321.1	Zea mays	B	-	Motif-2	-	-	Motif-5	-	-	-	-	-	-	Motif-12	-	-	-	-	-	-	-	-
XP_006851561.1	Amborella trichopoda	C	-	-	Motif-3	-	-	Motif-6	-	Motif-8	-	-	-	-	-	-	-	-	-	Motif-18	-	-
XP_006858019.1	Amborella trichopoda	C	Motif-1	-	-	Motif-4	-	-	-	-	-	-	-	-	-	-	-	-	-	-	-	-
NP_001324014.1	Arabidopsis thaliana	C	-	Motif-2	-	-	-	-	-	-	-	-	Motif-11	-	-	-	-	-	-	-	-	-
NP_181181.1	Arabidopsis thaliana	C	-	-	Motif-3	-	-	Motif-6	-	-	-	-	-	-	Motif-13	-	-	-	-	Motif-18	-	-
NP_190859.2	Arabidopsis thaliana	C	-	Motif-2	-	-	Motif-5	-	-	Motif-8	-	-	-	-	-	-	-	-	-	-	-	-
XP_020247659.1	Asparagus officinalis	C	-	-	Motif-3	-	-	Motif-6	-	-	-	-	-	-	-	-	-	-	-	-	-	-
XP_020260310.1	Asparagus officinalis	C	-	-	Motif-3	-	-	Motif-6	-	-	-	-	-	Motif-12	Motif-13	-	-	-	-	Motif-18	-	-
XP_003521448.1	Glycine max	C	-	Motif-2	-	-	Motif-5	-	-	-	-	-	-	Motif-12	Motif-13	-	-	-	-	-	-	-
XP_003537047.1	Glycine max	C	Motif-1	-	-	Motif-4	-	-	-	Motif-8	-	-	-	-	-	-	-	-	-	-	-	-
XP_003542566.1	Glycine max	C	Motif-1	-	-	Motif-4	-	-	-	Motif-8	-	-	-	Motif-12	-	-	-	-	-	-	-	-
XP_003553589.1	Glycine max	C	-	Motif-2	-	-	Motif-5	-	-	-	-	-	-	Motif-12	Motif-13	-	-	-	-	-	-	-
XP_006573444.1	Glycine max	C	Motif-1	-	-	-	-	-	-	-	-	-	Motif-11	-	-	Motif-14	-	-	-	-	-	-
XP_006576155.1	Glycine max	C	Motif-1	-	-	-	-	-	-	-	-	-	Motif-11	-	-	Motif-14	-	-	-	-	-	-
THU56626.1	Musa balbisiana	C	-	-	-	-	-	-	Motif-7	-	-	Motif-10	Motif-11	-	-	-	-	-	-	Motif-18	-	-
THU62790.1	Musa balbisiana	C	-	-	Motif-3	-	Motif-5	-	-	-	-	-	-	Motif-12	Motif-13	-	-	-	-	-	-	-
THU67195.1	Musa balbisiana	C	Motif-1	-	-	Motif-4	-	-	-	-	-	-	-	-	-	-	-	-	-	-	-	-
THU68735.1	Musa balbisiana	C	-	-	Motif-3	-	-	Motif-6	-	-	-	-	-	Motif-12	Motif-13	-	-	-	-	Motif-18	-	-
XP_016445515.1	Nicotiana tabacum	C	-	-	Motif-3	-	-	Motif-6	-	-	-	-	-	Motif-12	Motif-13	-	-	-	-	-	-	-
XP_016459153.1	Nicotiana tabacum	C	-	-	-	-	-	Motif-6	Motif-7	-	-	Motif-10	-	-	Motif-13	-	-	-	-	-	-	-
XP_016473091.1	Nicotiana tabacum	C	-	Motif-2	-	-	Motif-5	-	-	-	-	-	-	-	-	-	-	-	-	-	-	-
XP_016477805.1	Nicotiana tabacum	C	-	-	-	-	-	-	Motif-7	-	-	Motif-10	Motif-11	-	-	-	-	-	-	-	-	-
XP_016478447.1	Nicotiana tabacum	C	-	-	-	-	-	-	Motif-7	-	-	Motif-10	Motif-11	-	Motif-13	-	-	-	-	-	-	-
XP_016493830.1	Nicotiana tabacum	C	-	-	Motif-3	-	-	Motif-6	-	-	-	-	-	Motif-12	Motif-13	-	-	-	-	-	-	-
NP_001047735.1	Oryza sativa	C	-	Motif-2	-	Motif-4	-	-	-	-	-	-	-	-	-	-	-	-	-	-	-	-
NP_001059591.1	Oryza sativa	C	Motif-1	-	-	Motif-4	-	-	-	-	-	-	-	-	-	-	-	-	-	-	-	-
XP_002298083.2	Populus trichocarpa	C	-	Motif-2	-	-	Motif-5	-	-	-	-	-	-	-	-	-	-	-	-	-	-	-
XP_006385746.1	Populus trichocarpa	C	Motif-1	-	-	Motif-4	-	-	-	-	-	-	-	-	-	-	-	-	-	Motif-18	-	-
XP_024440946.1	Populus trichocarpa	C	-	Motif-2	-	-	Motif-5	-	-	-	-	-	-	-	-	-	-	-	-	-	-	-
XP_024458786.1	Populus trichocarpa	C	-	Motif-2	-	-	Motif-5	-	-	-	-	-	-	Motif-12	Motif-13	-	-	-	-	-	-	-
XP_002277233.3	Vitis vinifera	C	-	Motif-2	-	-	Motif-5	-	-	-	-	-	-	-	Motif-13	-	-	-	-	-	-	-
XP_002281639.1	Vitis vinifera	C	-	-	Motif-3	-	Motif-5	-	-	-	-	-	-	-	-	-	-	-	-	Motif-18	-	-
XP_010661582.1	Vitis vinifera	C	-	Motif-2	-	-	Motif-5	-	-	-	-	-	-	-	-	-	-	-	-	Motif-18	-	-
NP_001106023.2	Zea mays	C	Motif-1	-	-	Motif-4	-	-	-	-	-	-	-	-	-	-	-	-	-	-	-	-
NP_001106028.1	Zea mays	C	-	-	Motif-3	-	-	Motif-6	-	-	-	-	-	-	-	-	-	-	-	-	-	-
XP_008646054.1	Zea mays	C	-	-	Motif-3	-	Motif-5	-	-	-	-	-	-	-	-	-	-	-	-	-	-	-
XP_035822863.1	Zea mays	C	-	Motif-2	-	-	Motif-5	-	-	-	-	-	-	-	-	-	-	-	-	-	-	-
XP_006854210.1	Amborella trichopoda	D	-	-	-	-	-	-	Motif-7	Motif-8	Motif-9	Motif-10	Motif-11	-	-	-	Motif-15	-	-	-	-	-
NP_001325112.1	Arabidopsis thaliana	D	Motif-1	-	-	Motif-4	-	-	-	-	-	-	-	-	-	-	-	-	-	-	-	-
NP_188012.2	Arabidopsis thaliana	D	-	-	Motif-3	-	-	Motif-6	-	-	-	-	-	-	-	-	-	Motif-16	-	-	-	-
XP_020252246.1	Asparagus officinalis	D	-	-	-	-	-	Motif-6	Motif-7	-	-	Motif-10	-	-	-	-	-	-	-	-	-	-
XP_020255192.1	Asparagus officinalis	D	Motif-1	-	-	Motif-4	-	-	-	-	-	-	-	-	-	-	-	-	-	-	-	-
XP_020270289.1	Asparagus officinalis	D	-	Motif-2	-	-	Motif-5	-	-	-	-	-	-	-	-	-	-	-	-	Motif-18	-	-
XP_020276823.1	Asparagus officinalis	D	-	Motif-2	-	-	Motif-5	-	-	-	Motif-9	-	-	-	Motif-13	-	Motif-15	-	-	-	-	-
Gb_26136	Ginkgo biloba	D	Motif-1	-	-	Motif-4	-	-	-	Motif-8	Motif-9	-	-	-	-	-	Motif-15	-	-	-	-	-
XP_003516492.1	Glycine max	D	-	-	Motif-3	-	-	Motif-6	-	-	-	-	-	-	-	-	Motif-15	-	-	-	-	-
XP_003517558.1	Glycine max	D	Motif-1	-	-	Motif-4	-	-	-	Motif-8	Motif-9	-	-	-	-	-	Motif-15	-	-	-	-	-
XP_003529835.1	Glycine max	D	Motif-1	-	-	Motif-4	-	-	-	-	-	-	-	-	-	-	Motif-15	Motif-16	-	-	-	-
XP_003533459.1	Glycine max	D	-	-	Motif-3	-	-	Motif-6	-	-	-	-	-	-	-	-	Motif-15	-	-	-	-	-
XP_003534945.2	Glycine max	D	-	Motif-2	-	-	Motif-5	-	-	-	Motif-9	-	-	-	Motif-13	-	Motif-15	-	-	-	-	-
XP_003537666.1	Glycine max	D	Motif-1	-	-	-	Motif-5	-	-	Motif-8	Motif-9	-	-	-	-	-	-	-	-	-	-	-
XP_003539001.1	Glycine max	D	-	-	-	-	-	Motif-6	Motif-7	Motif-8	-	Motif-10	-	-	-	-	Motif-15	-	-	Motif-18	-	-
XP_003540042.1	Glycine max	D	Motif-1	-	-	Motif-4	-	-	-	-	-	-	-	-	-	-	Motif-15	-	-	Motif-18	-	-
XP_003547502.2	Glycine max	D	-	-	-	-	-	-	Motif-7	-	Motif-9	Motif-10	Motif-11	-	Motif-13	-	Motif-15	-	-	-	-	-
XP_003551131.2	Glycine max	D	Motif-1	-	-	Motif-4	-	-	-	-	Motif-9	-	-	-	Motif-13	-	Motif-15	-	-	-	-	-
XP_006598831.1	Glycine max	D	Motif-1	-	-	Motif-4	-	-	-	-	-	-	-	-	-	-	Motif-15	Motif-16	-	-	-	-
XP_014620920.1	Glycine max	D	-	-	-	-	-	-	Motif-7	-	-	Motif-10	Motif-11	-	Motif-13	-	Motif-15	-	-	Motif-18	-	-
TnS000057533t01	Gnetum montanum	D	-	-	-	-	-	-	Motif-7	-	-	-	Motif-11	-	-	-	-	-	-	-	-	-
TnS000973269t05	Gnetum montanum	D	-	-	Motif-3	-	-	Motif-6	-	Motif-8	Motif-9	-	-	-	-	-	-	Motif-16	-	-	-	-
THU44355.1	Musa balbisiana	D	-	Motif-2	-	-	Motif-5	-	-	Motif-8	Motif-9	-	-	-	-	-	Motif-15	-	-	-	-	-
THU48798.1	Musa balbisiana	D	-	-	Motif-3	-	-	Motif-6	-	Motif-8	Motif-9	-	-	-	-	-	Motif-15	-	-	-	-	-
THU54146.1	Musa balbisiana	D	-	-	Motif-3	-	Motif-5	-	-	Motif-8	Motif-9	-	-	-	-	-	Motif-15	-	-	-	-	-
THU58357.1	Musa balbisiana	D	-	-	-	-	-	Motif-6	Motif-7	Motif-8	Motif-9	Motif-10	-	-	-	-	Motif-15	-	-	-	-	-
THU64293.1	Musa balbisiana	D	-	Motif-2	-	-	Motif-5	-	-	-	-	-	-	-	-	-	Motif-15	-	-	Motif-18	-	-
THU64586.1	Musa balbisiana	D	-	-	Motif-3	-	-	Motif-6	-	Motif-8	Motif-9	-	-	-	-	-	Motif-15	-	-	-	-	-
THU70976.1	Musa balbisiana	D	-	-	-	-	-	Motif-6	Motif-7	-	-	Motif-10	-	-	-	-	Motif-15	-	-	Motif-18	-	-
XP_016447733.1	Nicotiana tabacum	D	-	-	-	-	-	Motif-6	Motif-7	-	-	Motif-10	-	-	Motif-13	-	-	Motif-16	-	Motif-18	-	-
XP_016449439.1	Nicotiana tabacum	D	-	Motif-2	-	-	Motif-5	-	-	-	-	-	-	-	Motif-13	-	Motif-15	Motif-16	-	Motif-18	-	-
XP_016458652.1	Nicotiana tabacum	D	Motif-1	-	-	Motif-4	-	-	-	-	Motif-9	-	-	-	Motif-13	-	Motif-15	-	-	-	-	-
XP_016474877.1	Nicotiana tabacum	D	-	-	Motif-3	-	-	Motif-6	-	-	-	-	-	-	Motif-13	-	-	Motif-16	-	Motif-18	-	-
XP_016481857.1	Nicotiana tabacum	D	Motif-1	-	-	Motif-4	-	-	-	-	Motif-9	-	-	-	Motif-13	-	Motif-15	-	-	-	-	-
XP_016493536.1	Nicotiana tabacum	D	Motif-1	-	-	Motif-4	-	-	-	-	-	-	-	-	Motif-13	-	Motif-15	-	-	Motif-18	-	-
XP_016497921.1	Nicotiana tabacum	D	-	Motif-2	-	-	Motif-5	-	-	-	-	-	-	-	Motif-13	-	Motif-15	Motif-16	-	Motif-18	-	-
XP_016507606.1	Nicotiana tabacum	D	-	-	-	-	-	-	Motif-7	-	-	Motif-10	Motif-11	-	-	-	-	-	-	-	-	-
NP_001047843.1	Oryza sativa	D	-	-	-	-	-	-	Motif-7	Motif-8	Motif-9	Motif-10	Motif-11	-	-	-	-	-	-	-	-	-
NP_001048288.1	Oryza sativa	D	Motif-1	-	-	Motif-4	-	-	-	Motif-8	-	-	-	-	-	-	-	Motif-16	-	Motif-18	-	-
NP_001056618.1	Oryza sativa	D	-	-	Motif-3	-	-	Motif-6	-	Motif-8	-	-	-	-	-	-	Motif-15	-	-	Motif-18	-	-
MA_18836g0010	Picea abies	D	Motif-1	-	-	Motif-4	-	-	-	-	-	-	-	-	-	-	-	-	-	-	-	-
XP_002298093.3	Populus trichocarpa	D	-	-	Motif-3	-	-	Motif-6	-	-	-	-	-	-	Motif-13	-	Motif-15	Motif-16	-	-	-	-
XP_002303244.3	Populus trichocarpa	D	Motif-1	-	-	Motif-4	-	-	-	-	-	-	-	-	-	-	Motif-15	-	-	-	-	-
XP_006375983.1	Populus trichocarpa	D	-	Motif-2	-	-	Motif-5	-	-	Motif-8	Motif-9	-	-	-	-	-	Motif-15	-	-	-	-	-
XP_024443968.1	Populus trichocarpa	D	-	Motif-2	-	-	Motif-5	-	-	-	-	-	-	-	Motif-13	-	Motif-15	-	-	Motif-18	-	-
XP_024445834.1	Populus trichocarpa	D	-	-	Motif-3	-	-	Motif-6	-	-	-	-	-	-	Motif-13	-	Motif-15	-	-	Motif-18	-	-
XP_024447118.1	Populus trichocarpa	D	-	-	Motif-3	-	-	Motif-6	-	-	-	-	-	-	Motif-13	-	Motif-15	-	-	Motif-18	-	-
XP_024454017.1	Populus trichocarpa	D	Motif-1	-	-	Motif-4	-	-	-	-	-	-	-	-	Motif-13	-	Motif-15	-	-	Motif-18	-	-
XP_024458797.1	Populus trichocarpa	D	-	Motif-2	-	-	Motif-5	-	-	-	-	-	-	-	Motif-13	-	Motif-15	-	-	Motif-18	-	-
XP_010654438.1	Vitis vinifera	D	-	-	-	-	-	Motif-6	Motif-7	-	-	Motif-10	-	-	Motif-13	-	Motif-15	Motif-16	-	Motif-18	-	-
XP_010662088.1	Vitis vinifera	D	-	-	-	-	-	Motif-6	Motif-7	Motif-8	Motif-9	Motif-10	-	-	-	-	Motif-15	-	-	-	-	-
XP_019078529.1	Vitis vinifera	D	-	Motif-2	-	-	Motif-5	-	-	-	-	-	-	-	Motif-13	-	Motif-15	Motif-16	-	Motif-18	-	-
NP_001106025.2	Zea mays	D	Motif-1	-	-	Motif-4	-	-	-	Motif-8	Motif-9	-	-	-	-	-	-	-	-	-	-	-
NP_001106029.1	Zea mays	D	-	-	Motif-3	-	-	Motif-6	-	Motif-8	-	-	-	-	-	-	-	-	-	Motif-18	-	-
NP_001106045.1	Zea mays	D	-	-	Motif-3	-	-	Motif-6	-	Motif-8	-	-	-	-	-	-	-	-	-	Motif-18	-	-
NP_001352221.1	Zea mays	D	-	Motif-2	-	Motif-4	-	-	-	Motif-8	-	-	-	-	-	-	-	-	-	Motif-18	-	-
XP_008676418.1	Zea mays	D	Motif-1	-	-	Motif-4	-	-	-	Motif-8	Motif-9	-	-	-	-	-	Motif-15	Motif-16	-	-	-	-
XP_008680931.1	Zea mays	D	-	Motif-2	-	-	Motif-5	-	-	Motif-8	Motif-9	-	-	-	-	-	-	-	-	-	-	-
XP_020399028.1	Zea mays	D	-	-	Motif-3	-	-	Motif-6	-	Motif-8	-	-	-	-	-	-	Motif-15	-	-	Motif-18	-	-
XP_020400428.1	Zea mays	D	-	Motif-2	-	-	Motif-5	-	-	Motif-8	Motif-9	-	-	-	-	-	-	-	-	-	-	-
XP_023155985.1	Zea mays	D	Motif-1	-	-	Motif-4	-	-	-	Motif-8	-	-	-	-	-	-	-	-	-	Motif-18	-	-
The number and fraction of GRF protein sequences containing motifs			48; 27.4%	46; 26.3%	50; 28.6%	50; 28.6%	50; 28.6%	50; 28.6%	31; 17.7%	50; 28.6%	50; 28.6%	30; 17.1%	25; 14.3%	50; 28.6%	50; 28.6%	50; 28.6%	49; 28.0%	50; 28.6%	47; 26.9%	50; 28.6%	33; 18.9%	4; 2.3%
