# Supplementary material for: Genome-wide molecular evolution analysis of the GRF and GIF gene families in Plantae (Archaeplastida)
Source: BMC Genomics. 2024 Jan 18;25:74. doi: 10.1186/s12864-024-10006-w (PMC10795294; doi:10.1186/s12864-024-10006-w)
Supplement: Supplementary file 1 — Additional file 1. [file 12864_2024_10006_MOESM1_ESM.zip › Supplementary Files/Table S2.xlsx]

## Sheet: Table S2
Table S2. Protein motif analysis of GIF family genes
ID	Species	Group	-	-	-	-	-	-	-	-	-	-	-	-	-	-	-	-	-	-	-	-
XP_006830283.1	Amborella trichopoda	A	Motif-1	-	-	Motif-4	-	Motif-6	-	-	-	-	Motif-11	-	Motif-13	Motif-14	Motif-15	-	-	Motif-18	-	-
NP_563619.1	Arabidopsis thaliana	A	Motif-1	-	-	Motif-4	-	Motif-6	Motif-7	-	-	-	Motif-11	-	-	-	-	-	-	-	-	Motif-20
NP_567194.1	Arabidopsis thaliana	A	Motif-1	-	-	Motif-4	-	Motif-6	Motif-7	-	-	-	Motif-11	Motif-12	-	-	-	-	-	-	-	-
XP_020256997.1	Asparagus officinalis	A	Motif-1	-	-	Motif-4	-	Motif-6	-	-	-	-	-	-	-	Motif-14	Motif-15	-	-	-	-	-
XP_020276529.1	Asparagus officinalis	A	-	Motif-2	Motif-3	-	-	-	-	-	-	-	Motif-11	-	Motif-13	-	-	-	-	-	-	-
XP_003527997.1	Glycine max	A	-	Motif-2	Motif-3	-	-	-	-	Motif-8	-	-	-	-	-	-	-	-	-	-	-	-
XP_003528769.1	Glycine max	A	Motif-1	-	-	Motif-4	-	-	Motif-7	-	-	-	Motif-11	Motif-12	Motif-13	Motif-14	-	-	-	-	-	Motif-20
XP_003530351.1	Glycine max	A	Motif-1	-	-	Motif-4	-	-	-	-	-	-	Motif-11	-	Motif-13	-	-	-	-	-	-	-
XP_003548194.1	Glycine max	A	Motif-1	-	-	Motif-4	-	-	Motif-7	-	-	-	Motif-11	Motif-12	Motif-13	Motif-14	-	-	-	-	-	Motif-20
THU45879.1	Musa balbisiana	A	Motif-1	-	-	Motif-4	-	Motif-6	-	-	-	-	-	-	-	Motif-14	Motif-15	-	-	-	-	-
THU55850.1	Musa balbisiana	A	Motif-1	-	-	Motif-4	-	-	-	-	-	-	Motif-11	Motif-12	-	Motif-14	Motif-15	-	-	-	-	-
THU69594.1	Musa balbisiana	A	Motif-1	-	-	Motif-4	-	-	Motif-7	-	-	-	Motif-11	Motif-12	Motif-13	Motif-14	-	-	-	-	-	-
XP_016452312.1	Nicotiana tabacum	A	Motif-1	-	-	Motif-4	-	Motif-6	Motif-7	-	-	-	Motif-11	Motif-12	-	Motif-14	-	-	-	-	-	-
XP_016466514.1	Nicotiana tabacum	A	Motif-1	-	-	Motif-4	-	-	-	-	-	-	Motif-11	-	-	-	Motif-15	-	-	Motif-18	-	-
XP_016490236.1	Nicotiana tabacum	A	Motif-1	-	-	Motif-4	-	-	-	-	-	-	Motif-11	-	-	-	Motif-15	-	-	Motif-18	-	-
XP_016505160.1	Nicotiana tabacum	A	Motif-1	-	-	Motif-4	-	Motif-6	Motif-7	-	-	-	Motif-11	Motif-12	-	Motif-14	-	-	-	-	-	-
NP_001066805.1	Oryza sativa	A	Motif-1	-	-	Motif-4	-	-	-	-	-	-	Motif-11	-	-	Motif-14	Motif-15	-	-	-	-	-
NP_001068275.1	Oryza sativa	A	Motif-1	-	-	Motif-4	-	-	-	-	-	-	Motif-11	-	-	Motif-14	Motif-15	-	-	Motif-18	-	-
XP_002302666.1	Populus trichocarpa	A	Motif-1	-	-	Motif-4	-	Motif-6	Motif-7	-	-	-	Motif-11	Motif-12	Motif-13	Motif-14	-	-	-	-	-	Motif-20
XP_002317811.1	Populus trichocarpa	A	-	Motif-2	Motif-3	-	-	-	Motif-7	-	-	-	Motif-11	-	-	-	-	-	-	-	-	-
XP_024441531.1	Populus trichocarpa	A	Motif-1	-	-	Motif-4	-	Motif-6	Motif-7	-	-	-	Motif-11	Motif-12	Motif-13	Motif-14	-	-	-	-	-	Motif-20
XP_002263524.1	Vitis vinifera	A	Motif-1	-	-	Motif-4	Motif-5	Motif-6	Motif-7	-	-	-	Motif-11	-	Motif-13	-	-	-	-	Motif-18	-	Motif-20
XP_002272754.1	Vitis vinifera	A	Motif-1	-	-	Motif-4	-	-	Motif-7	-	-	-	Motif-11	-	-	Motif-14	-	-	-	Motif-18	-	-
NP_001106031.1	Zea mays	A	Motif-1	-	-	Motif-4	-	-	-	-	-	-	Motif-11	-	-	Motif-14	Motif-15	-	-	Motif-18	-	-
NP_001106032.1	Zea mays	A	Motif-1	-	-	Motif-4	-	-	-	-	-	-	Motif-11	-	-	Motif-14	Motif-15	-	-	-	Motif-19	-
NP_001149274.2	Zea mays	A	-	Motif-2	Motif-3	-	-	-	-	-	-	-	Motif-11	-	-	-	Motif-15	-	-	-	Motif-19	-
XP_006842327.1	Amborella trichopoda	B	Motif-1	-	-	Motif-4	Motif-5	Motif-6	Motif-7	Motif-8	Motif-9	Motif-10	-	-	Motif-13	Motif-14	-	-	-	-	-	-
NP_198216.2	Arabidopsis thaliana	B	Motif-1	-	-	Motif-4	Motif-5	-	Motif-7	Motif-8	Motif-9	Motif-10	-	-	-	-	-	-	-	-	-	-
XP_020249543.1	Asparagus officinalis	B	-	Motif-2	Motif-3	-	-	-	-	-	Motif-9	-	-	-	-	-	-	-	-	-	-	-
XP_020269035.1	Asparagus officinalis	B	-	Motif-2	Motif-3	-	-	-	-	-	-	-	-	-	-	-	-	-	-	-	-	Motif-20
XP_001700227.1	Chlamydomonas reinhardtii	B	-	Motif-2	Motif-3	-	-	-	-	-	-	-	-	-	-	-	-	-	-	-	-	-
XP_005846258.1	Chlorella variabilis	B	-	Motif-2	Motif-3	-	-	-	-	-	-	-	-	-	-	-	-	-	-	-	-	-
XP_005645669.1	Coccomyxa subellipsoidea C-169	B	-	Motif-2	Motif-3	-	-	-	-	-	-	-	-	-	-	-	-	-	-	-	-	-
XP_005537666.1	Cyanidioschyzon merolae strain 10D	B	-	Motif-2	Motif-3	Motif-4	-	-	-	-	-	-	-	-	-	-	-	-	-	-	-	-
Gb_17732	Ginkgo biloba	B	Motif-1	-	-	Motif-4	Motif-5	Motif-6	Motif-7	Motif-8	-	Motif-10	-	-	Motif-13	Motif-14	-	-	-	-	-	Motif-20
NP_001276215.2	Glycine max	B	-	Motif-2	Motif-3	-	-	Motif-6	Motif-7	Motif-8	Motif-9	Motif-10	-	-	Motif-13	-	-	-	Motif-17	-	-	-
XP_003521762.1	Glycine max	B	Motif-1	-	-	Motif-4	Motif-5	Motif-6	Motif-7	Motif-8	Motif-9	Motif-10	-	-	-	Motif-14	-	-	-	-	-	-
XP_003554714.1	Glycine max	B	Motif-1	-	-	Motif-4	Motif-5	Motif-6	Motif-7	Motif-8	Motif-9	Motif-10	-	-	-	Motif-14	-	-	-	-	-	-
XP_006589198.1	Glycine max	B	Motif-1	-	-	Motif-4	-	Motif-6	Motif-7	Motif-8	Motif-9	Motif-10	-	-	Motif-13	-	-	-	Motif-17	-	-	-
TnS000001057t02	Gnetum montanum	B	Motif-1	-	-	Motif-4	-	Motif-6	-	-	Motif-9	Motif-10	-	-	-	Motif-14	-	-	-	-	-	-
TnS000196587t02	Gnetum montanum	B	Motif-1	-	-	Motif-4	Motif-5	Motif-6	Motif-7	-	Motif-9	Motif-10	-	-	Motif-13	Motif-14	-	-	-	-	-	-
TnS001037001t01	Gnetum montanum	B	Motif-1	-	-	Motif-4	Motif-5	-	-	Motif-8	-	-	-	-	-	Motif-14	-	-	-	Motif-18	-	-
kfl00081_0320_v1.1	Klebsormidium nitens	B	Motif-1	-	-	Motif-4	-	-	-	-	-	-	-	-	-	-	-	-	-	-	-	-
BBN14809.1	Marchantia polymorpha	B	-	Motif-2	Motif-3	-	Motif-5	-	Motif-7	Motif-8	-	-	-	-	Motif-13	-	-	-	-	-	-	-
XP_003063407.1	Micromonas pusilla CCMP1545	B	-	Motif-2	Motif-3	-	-	-	-	-	-	-	-	-	-	-	-	-	-	-	-	-
THU53959.1	Musa balbisiana	B	Motif-1	-	-	Motif-4	Motif-5	Motif-6	Motif-7	Motif-8	Motif-9	Motif-10	-	-	Motif-13	-	-	-	-	-	-	-
THU69966.1	Musa balbisiana	B	Motif-1	-	-	Motif-4	Motif-5	Motif-6	Motif-7	Motif-8	Motif-9	Motif-10	-	-	Motif-13	-	-	-	-	-	-	-
XP_016474779.1	Nicotiana tabacum	B	Motif-1	-	-	Motif-4	Motif-5	Motif-6	Motif-7	Motif-8	Motif-9	Motif-10	-	-	Motif-13	Motif-14	-	-	-	-	-	-
XP_016493845.1	Nicotiana tabacum	B	Motif-1	-	-	Motif-4	Motif-5	Motif-6	Motif-7	Motif-8	Motif-9	Motif-10	-	-	Motif-13	Motif-14	-	-	-	-	-	-
XP_016513226.1	Nicotiana tabacum	B	Motif-1	-	-	Motif-4	Motif-5	Motif-6	Motif-7	Motif-8	Motif-9	-	-	-	Motif-13	Motif-14	-	-	-	-	-	-
XP_016514940.1	Nicotiana tabacum	B	Motif-1	-	-	Motif-4	Motif-5	Motif-6	Motif-7	Motif-8	Motif-9	Motif-10	-	-	Motif-13	Motif-14	-	-	-	-	-	-
NP_001051174.1	Oryza sativa	B	Motif-1	-	-	Motif-4	-	Motif-6	Motif-7	Motif-8	Motif-9	Motif-10	-	-	Motif-13	-	-	-	Motif-17	-	-	-
XP_003080186.1	Ostreococcus tauri	B	-	Motif-2	Motif-3	-	-	-	-	-	-	-	-	-	-	-	-	-	-	-	-	-
XP_024370895.1	Physcomitrella patens	B	-	Motif-2	Motif-3	-	-	Motif-6	-	-	-	-	-	-	Motif-13	-	-	Motif-16	Motif-17	-	Motif-19	-
XP_024371543.1	Physcomitrella patens	B	-	Motif-2	Motif-3	-	Motif-5	Motif-6	Motif-7	Motif-8	-	-	-	-	Motif-13	-	-	Motif-16	Motif-17	-	-	-
XP_024392593.1	Physcomitrella patens	B	-	Motif-2	Motif-3	-	-	Motif-6	-	-	-	-	-	-	-	-	-	Motif-16	Motif-17	-	Motif-19	-
XP_024393347.1	Physcomitrella patens	B	-	Motif-2	Motif-3	-	Motif-5	Motif-6	Motif-7	Motif-8	-	-	-	-	Motif-13	-	-	Motif-16	Motif-17	-	-	-
MA_88944g0010	Picea abies	B	-	Motif-2	-	-	-	-	-	-	-	-	-	-	-	-	Motif-15	-	-	-	-	-
XP_002319091.1	Populus trichocarpa	B	Motif-1	-	-	Motif-4	Motif-5	Motif-6	Motif-7	Motif-8	Motif-9	Motif-10	-	-	Motif-13	Motif-14	-	-	-	Motif-18	-	-
XP_006370979.1	Populus trichocarpa	B	Motif-1	-	-	Motif-4	Motif-5	Motif-6	Motif-7	Motif-8	Motif-9	Motif-10	-	-	Motif-13	Motif-14	-	-	-	Motif-18	-	-
Sacu_v1.1_s0014.g006083	Salvinia cucullata	B	Motif-1	-	-	Motif-4	Motif-5	Motif-6	Motif-7	Motif-8	-	-	Motif-11	-	-	Motif-14	-	-	-	-	-	-
Sacu_v1.1_s0032.g010830	Salvinia cucullata	B	Motif-1	-	-	Motif-4	Motif-5	Motif-6	Motif-7	Motif-8	-	Motif-10	-	-	-	-	-	-	-	Motif-18	-	-
Sacu_v1.1_s0044.g013119	Salvinia cucullata	B	Motif-1	-	-	Motif-4	-	Motif-6	Motif-7	Motif-8	-	Motif-10	-	-	-	Motif-14	-	-	-	-	-	-
XP_024520829.1	Selaginella moellendorffii	B	-	Motif-2	Motif-3	-	Motif-5	-	-	Motif-8	-	-	-	-	-	-	Motif-15	-	-	-	-	-
XP_024535451.1	Selaginella moellendorffii	B	-	Motif-2	Motif-3	-	Motif-5	-	-	Motif-8	-	-	-	-	-	-	Motif-15	-	-	-	-	-
XP_024541520.1	Selaginella moellendorffii	B	-	Motif-2	Motif-3	-	Motif-5	Motif-6	Motif-7	Motif-8	-	Motif-10	-	-	Motif-13	-	-	-	-	-	-	-
Sphfalx03G124200.1.p	Sphagnum fallax	B	Motif-1	-	-	Motif-4	Motif-5	Motif-6	Motif-7	-	-	-	-	-	-	-	-	Motif-16	Motif-17	-	Motif-19	-
Sphfalx04G128000.1.p	Sphagnum fallax	B	-	Motif-2	Motif-3	-	Motif-5	Motif-6	Motif-7	Motif-8	-	-	-	-	Motif-13	-	-	Motif-16	Motif-17	-	-	-
Sphfalx07G022500.1.p	Sphagnum fallax	B	-	Motif-2	Motif-3	-	Motif-5	-	Motif-7	Motif-8	-	-	-	-	-	-	-	Motif-16	Motif-17	-	-	-
Sphfalx10G102900.1.p	Sphagnum fallax	B	Motif-1	-	-	-	Motif-5	-	Motif-7	Motif-8	-	-	-	-	Motif-13	-	-	Motif-16	-	-	-	-
Sphfalx11G114000.1.p	Sphagnum fallax	B	-	Motif-2	Motif-3	-	Motif-5	Motif-6	Motif-7	Motif-8	-	-	-	-	Motif-13	-	-	Motif-16	-	-	-	-
Sphfalx13G038600.1.p	Sphagnum fallax	B	Motif-1	-	-	Motif-4	Motif-5	Motif-6	Motif-7	-	-	-	-	-	-	-	-	Motif-16	Motif-17	-	Motif-19	-
Sphfalx14G006800.1.p	Sphagnum fallax	B	-	Motif-2	Motif-3	-	Motif-5	Motif-6	Motif-7	Motif-8	-	-	-	-	Motif-13	-	-	Motif-16	Motif-17	-	-	-
Sphfalx15G008500.1.p	Sphagnum fallax	B	-	Motif-2	Motif-3	-	Motif-5	Motif-6	-	Motif-8	-	-	-	-	-	-	-	-	-	-	-	-
Sphfalx15G014000.1.p	Sphagnum fallax	B	-	Motif-2	Motif-3	-	Motif-5	Motif-6	Motif-7	Motif-8	-	-	-	-	Motif-13	-	-	Motif-16	-	-	-	-
XP_002263259.1	Vitis vinifera	B	Motif-1	-	-	Motif-4	Motif-5	Motif-6	Motif-7	Motif-8	Motif-9	Motif-10	-	-	Motif-13	Motif-14	-	-	-	-	-	-
XP_010652355.1	Vitis vinifera	B	Motif-1	-	-	Motif-4	Motif-5	Motif-6	Motif-7	Motif-8	Motif-9	Motif-10	-	-	Motif-13	Motif-14	-	-	-	Motif-18	-	-
NP_001106030.1	Zea mays	B	Motif-1	-	-	Motif-4	-	Motif-6	Motif-7	Motif-8	Motif-9	Motif-10	-	-	Motif-13	-	-	-	-	-	-	-
The number and fraction of GIF protein sequences containing motifs			50; 64.1%	28; 35.9%	27; 34.6%	50; 64.1%	35; 44.9%	45; 57.7%	47; 60.3%	37; 47.4%	21; 26.9%	23; 29.5%	24; 30.8%	9; 11.5%	36; 46.2%	33; 42.3%	14; 17.9%	12; 15.4%	12; 15.4%	12; 15.4%	6; 7.7%	8; 10.3%
