# Supplementary material for: Genome-wide molecular evolution analysis of the GRF and GIF gene families in Plantae (Archaeplastida)
Source: BMC Genomics. 2024 Jan 18;25:74. doi: 10.1186/s12864-024-10006-w (PMC10795294; doi:10.1186/s12864-024-10006-w)
Supplement: Supplementary file 1 — Additional file 1. [file 12864_2024_10006_MOESM1_ESM.zip › Supplementary Files/Table S3.xlsx]

## Sheet: Table S3
Table S3. Analysis of cis-acting elements in the promoter regions of GRF genes
ID	Species	Group	Light-responsive element	Cell cycle regulatory element	Circadian control element	Meristem expression element	Seed-specific regulatory element	Auxin-responsive element	MeJA-responsive element	Abscisic acid-responsive element	Salicylic acid-responsive element	Gibberellin-responsive element	Wound-responsive element	Anaerobic induction element	Low temperature-responsive element	Defense and stress response element	Drought-responsive element
Gb_20443	Ginkgo biloba	A	12	0	0	1	0	2	6	6	0	0	0	2	1	0	0
MA_33661g0010	Picea abies	A	6	0	0	1	0	2	2	2	2	0	0	0	0	1	1
Gb_20400	Ginkgo biloba	A	10	0	1	1	0	1	2	2	0	0	0	0	0	0	0
Gb_19288	Ginkgo biloba	A	5	0	0	1	0	1	4	0	1	0	0	1	0	0	0
TnS000420823t03	Gnetum montanum	A	8	0	0	0	0	0	4	1	1	1	0	4	1	1	0
MA_137877g0010	Picea abies	A	10	0	0	0	0	0	0	1	1	0	0	3	0	0	0
Gb_05477	Ginkgo biloba	A	8	0	0	0	0	0	2	0	0	0	0	3	1	0	0
TnS000176189t04	Gnetum montanum	A	9	0	0	0	1	1	2	4	0	0	0	1	0	0	1
MA_88101g0010	Picea abies	A	9	0	0	1	4	0	2	2	0	0	0	4	0	0	0
MA_111469g0010	Picea abies	A	8	0	0	2	0	1	4	4	1	0	0	0	2	0	1
Sacu_v1.1_s0001.g000754	Salvinia cucullata	A	8	0	0	0	0	0	2	0	1	2	0	1	0	0	0
Sacu_v1.1_s0161.g023900	Salvinia cucullata	A	7	0	0	1	0	0	8	1	1	0	0	1	0	0	1
Sacu_v1.1_s0004.g002301	Salvinia cucullata	A	14	0	0	0	0	1	2	6	2	2	0	1	1	1	1
Sacu_v1.1_s0120.g021398	Salvinia cucullata	A	10	0	0	0	0	1	4	1	0	3	0	1	1	0	1
BBN20161.1	Marchantia polymorpha	A	8	0	0	0	1	1	2	3	0	0	0	3	2	0	1
Sphfalx02G184500.1.p	Sphagnum fallax	A	6	0	0	0	0	0	0	0	0	0	0	2	0	0	0
Sphfalx01G013900.1.p	Sphagnum fallax	A	5	0	0	2	0	2	0	1	1	1	0	2	0	1	0
Sphfalx05G044400.1.p	Sphagnum fallax	A	8	0	0	0	1	0	6	3	0	0	0	2	1	0	0
Sphfalx01G126100.1.p	Sphagnum fallax	A	7	0	0	2	0	0	0	1	1	4	0	2	0	1	3
XP_024390741.1	Physcomitrium patens	A	10	0	0	0	2	0	0	2	0	2	0	0	0	0	0
XP_024400506.1	Physcomitrium patens	A	13	0	0	1	0	0	2	3	0	1	0	2	0	1	0
XP_002975239.1	Selaginella moellendorffii	A	8	0	0	1	0	0	2	1	0	0	0	0	0	0	0
XP_002974366.1	Selaginella moellendorffii	A	8	0	0	1	0	0	2	1	0	0	0	0	0	0	0
XP_024535063.1	Selaginella moellendorffii	A	8	0	0	1	0	0	2	1	0	0	0	0	0	0	0
kfl00186_0090_v1.1	Klebsormidium nitens NIES-2285	A	7	0	0	1	0	0	4	1	0	0	0	1	2	0	0
XP_024532605.1	Selaginella moellendorffii	A	5	0	0	1	0	1	4	4	0	0	0	2	0	0	1
XP_024538024.1	Selaginella moellendorffii	A	7	0	0	1	0	1	4	4	0	0	0	2	0	0	1
XP_002981090.1	Selaginella moellendorffii	A	3	0	0	0	0	2	2	1	1	0	0	4	0	0	2
XP_002982563.1	Selaginella moellendorffii	A	5	0	0	0	0	2	4	1	1	0	0	3	0	0	2
XP_024541889.1	Selaginella moellendorffii	A	9	1	0	1	0	2	6	5	0	0	0	3	0	0	0
XP_024543427.1	Selaginella moellendorffii	A	8	1	0	1	0	1	6	5	0	0	0	3	0	0	0
XP_006846580.1	Amborella trichopoda	B	13	0	0	0	0	0	6	5	0	0	0	2	0	0	0
XP_002272535.3	Vitis vinifera	B	6	0	0	0	0	1	2	1	0	1	0	4	0	0	1
NP_194146.1	Arabidopsis thaliana	B	12	0	0	0	0	0	2	3	0	0	0	1	0	1	1
XP_024464387.1	Populus trichocarpa	B	12	0	0	0	1	1	0	1	1	1	0	1	1	0	0
XP_016444360.1	Nicotiana tabacum	B	15	0	0	0	0	0	2	2	0	2	0	0	3	2	0
XP_016505401.1	Nicotiana tabacum	B	15	0	0	0	1	0	8	3	0	1	0	0	0	3	0
XP_016446976.1	Nicotiana tabacum	B	6	0	0	0	0	0	0	0	0	2	0	2	0	0	0
XP_016506106.1	Nicotiana tabacum	B	6	0	0	0	2	0	0	1	1	0	0	3	5	1	0
XP_010662924.1	Vitis vinifera	B	13	0	0	0	0	0	4	4	1	1	0	2	0	1	0
XP_003526749.1	Glycine max	B	13	0	0	0	0	0	0	4	0	0	0	1	0	1	0
XP_006578874.1	Glycine max	B	11	0	0	0	0	0	0	4	2	0	0	1	0	1	0
NP_200177.1	Arabidopsis thaliana	B	6	0	0	0	0	1	2	0	2	1	0	3	0	0	1
XP_002321965.2	Populus trichocarpa	B	11	0	0	0	0	0	0	3	0	0	0	1	0	0	1
XP_024437935.1	Populus trichocarpa	B	11	0	0	0	0	1	4	1	0	2	0	2	0	0	0
XP_016438848.1	Nicotiana tabacum	B	11	0	0	0	1	0	4	2	0	0	0	3	1	0	0
XP_016488378.1	Nicotiana tabacum	B	3	0	6	0	2	0	0	0	0	0	0	0	6	0	1
XP_003549367.1	Glycine max	B	5	0	1	0	2	0	2	3	0	1	0	2	0	1	0
XP_003549368.1	Glycine max	B	12	0	0	0	2	0	2	2	0	0	0	2	0	0	0
XP_006595999.1	Glycine max	B	11	0	0	0	1	0	2	1	0	0	0	3	0	0	0
XP_014628641.1	Glycine max	B	8	0	0	0	1	0	4	0	0	1	0	3	0	0	0
XP_011628017.2	Amborella trichopoda	B	6	0	0	0	0	0	0	3	1	2	0	2	0	1	0
XP_002283504.2	Vitis vinifera	B	10	0	0	1	0	1	2	5	0	1	0	1	1	1	0
XP_002301140.3	Populus trichocarpa	B	16	0	0	0	0	0	2	5	1	0	0	6	0	0	1
XP_002320016.3	Populus trichocarpa	B	10	0	0	0	0	1	0	3	1	0	0	2	0	0	0
XP_020256381.1	Asparagus officinalis	B	5	0	1	0	0	0	0	0	0	1	0	1	0	0	0
NP_001050882.1	Oryza sativa	B	6	0	0	0	0	0	2	1	1	0	0	3	0	0	0
NP_001106044.1	Zea mays	B	9	0	0	1	0	2	10	2	1	1	0	1	1	0	0
NP_001354321.1	Zea mays	B	8	0	0	0	0	2	2	0	0	0	0	1	0	1	3
XP_003635376.1	Vitis vinifera	B	8	0	2	0	0	0	0	0	1	0	0	1	0	0	0
XP_002310328.3	Populus trichocarpa	B	4	0	0	0	0	2	2	3	0	0	1	1	0	0	0
XP_002320668.1	Populus trichocarpa	B	21	0	0	0	0	0	4	0	1	1	0	3	1	1	0
XP_016437615.1	Nicotiana tabacum	B	11	0	0	0	1	0	8	4	0	2	0	2	0	1	0
XP_020522770.1	Amborella trichopoda	B	5	0	0	0	1	0	2	1	1	2	0	3	2	0	1
NP_179869.1	Arabidopsis thaliana	B	14	0	0	0	1	0	0	6	0	1	0	3	0	2	0
NP_195488.2	Arabidopsis thaliana	B	6	0	1	0	0	0	0	2	2	3	0	3	0	1	0
XP_020257845.1	Asparagus officinalis	B	3	0	0	1	0	0	4	0	0	0	0	3	0	0	1
THU50922.1	Musa balbisiana	B	7	0	1	2	0	0	0	0	1	2	0	3	0	1	3
THU64791.1	Musa balbisiana	B	7	0	0	1	0	1	2	0	0	0	0	6	1	0	0
THU68494.1	Musa balbisiana	B	7	0	0	1	0	0	0	0	0	0	0	1	0	0	0
THU58618.1	Musa balbisiana	B	14	0	1	1	2	3	6	6	0	1	0	3	0	1	0
THU70614.1	Musa balbisiana	B	3	0	1	2	0	0	4	0	1	3	0	6	2	0	0
THU59284.1	Musa balbisiana	B	8	0	0	1	0	0	6	3	0	1	0	3	0	1	1
NP_001068081.1	Oryza sativa	B	6	0	0	0	0	0	4	3	0	0	0	0	0	0	1
NP_001106041.1	Zea mays	B	7	0	0	0	0	0	0	0	1	2	0	0	0	1	0
NP_001051155.1	Oryza sativa	B	6	0	0	1	0	1	4	0	0	2	0	4	1	0	0
NP_001152097.1	Zea mays	B	7	0	0	1	1	0	2	5	1	0	0	6	0	0	0
NP_001337683.1	Zea mays	B	6	0	0	0	0	3	8	3	0	0	0	4	0	0	0
XP_006851561.1	Amborella trichopoda	C	4	0	0	1	0	0	0	0	0	0	0	1	0	0	0
XP_020260310.1	Asparagus officinalis	C	5	0	1	0	0	0	4	3	1	1	0	6	0	2	1
THU62790.1	Musa balbisiana	C	11	0	0	2	0	0	2	2	1	0	0	1	0	0	2
THU68735.1	Musa balbisiana	C	3	0	0	0	0	1	4	3	1	1	0	0	0	1	1
XP_016445515.1	Nicotiana tabacum	C	8	0	0	1	0	0	6	0	0	2	0	1	1	0	1
XP_016493830.1	Nicotiana tabacum	C	2	0	0	0	0	0	2	0	0	2	0	3	0	0	1
XP_016459153.1	Nicotiana tabacum	C	11	0	0	0	0	0	6	1	2	0	0	0	0	0	1
XP_016478447.1	Nicotiana tabacum	C	9	0	0	0	0	0	4	0	0	0	0	1	0	0	2
NP_181181.1	Arabidopsis thaliana	C	11	0	0	2	0	0	4	3	2	1	0	1	1	0	0
NP_190859.2	Arabidopsis thaliana	C	6	0	0	0	0	0	2	0	0	0	0	1	1	1	2
XP_024458786.1	Populus trichocarpa	C	15	0	1	0	2	0	0	2	0	0	0	5	1	1	0
XP_002277233.3	Vitis vinifera	C	11	0	0	0	1	0	2	4	0	1	0	1	1	1	1
XP_003521448.1	Glycine max	C	21	0	0	1	0	1	8	10	0	0	0	1	0	0	0
XP_003553589.1	Glycine max	C	8	0	0	1	0	0	0	0	0	0	0	3	0	0	0
XP_003537047.1	Glycine max	C	12	0	0	0	0	1	0	0	1	0	0	0	0	0	0
XP_003542566.1	Glycine max	C	12	0	0	0	0	0	0	0	0	1	0	0	0	0	1
XP_006858019.1	Amborella trichopoda	C	7	0	1	0	0	1	2	1	1	0	0	2	0	1	1
XP_020247659.1	Asparagus officinalis	C	14	0	0	1	0	1	6	6	0	1	0	2	1	1	0
THU56626.1	Musa balbisiana	C	13	0	0	0	0	1	16	3	1	0	0	1	2	0	0
THU67195.1	Musa balbisiana	C	8	0	0	0	0	3	20	3	0	1	0	0	1	0	1
NP_001047735.1	Oryza sativa	C	17	0	0	1	0	2	6	6	0	1	0	1	0	1	1
XP_008646054.1	Zea mays	C	9	0	0	1	0	2	4	1	0	0	0	1	0	1	0
XP_035822863.1	Zea mays	C	7	0	0	0	1	3	0	2	0	0	0	6	3	0	0
NP_001059591.1	Oryza sativa	C	4	0	0	0	0	0	2	0	1	0	0	3	0	0	0
NP_001106023.2	Zea mays	C	2	0	0	1	0	0	0	0	1	1	0	5	0	0	1
NP_001106028.1	Zea mays	C	10	0	0	1	1	1	8	2	0	0	0	2	0	0	2
XP_002281639.1	Vitis vinifera	C	17	0	0	0	0	0	8	8	1	0	0	0	0	0	1
XP_002298083.2	Populus trichocarpa	C	5	0	0	0	0	0	0	1	1	0	0	3	0	1	0
XP_006385746.1	Populus trichocarpa	C	5	0	0	1	0	0	0	1	0	1	0	1	0	0	0
XP_010661582.1	Vitis vinifera	C	14	0	0	3	1	0	10	6	0	1	0	2	2	1	1
NP_001324014.1	Arabidopsis thaliana	C	12	0	0	0	0	0	4	3	0	0	0	1	3	1	0
XP_024440946.1	Populus trichocarpa	C	12	0	0	0	0	1	2	6	0	1	0	2	0	0	3
XP_006573444.1	Glycine max	C	7	2	0	0	1	0	0	1	0	0	0	1	0	0	0
XP_006576155.1	Glycine max	C	6	0	0	0	0	1	0	0	0	0	0	0	2	0	0
XP_016473091.1	Nicotiana tabacum	C	11	0	0	0	2	2	0	0	1	1	0	1	0	0	0
XP_016477805.1	Nicotiana tabacum	C	7	0	0	2	1	0	2	0	0	0	0	0	0	0	0
Gb_26136	Ginkgo biloba	D	16	0	0	0	0	0	0	4	0	1	0	1	1	0	0
MA_18836g0010	Picea abies	D	8	0	0	0	0	0	2	1	0	2	0	2	1	0	1
TnS000057533t01	Gnetum montanum	D	4	0	1	0	0	0	0	0	1	1	0	0	0	0	1
TnS000973269t05	Gnetum montanum	D	8	0	1	0	0	0	0	1	2	1	0	4	1	0	1
XP_006854210.1	Amborella trichopoda	D	6	0	1	0	0	0	2	0	0	1	0	0	0	0	0
XP_020252246.1	Asparagus officinalis	D	8	0	0	0	0	1	6	0	0	1	0	1	2	0	2
XP_020255192.1	Asparagus officinalis	D	12	1	0	0	0	0	0	1	0	1	0	2	1	1	0
THU64293.1	Musa balbisiana	D	6	0	0	1	0	0	6	2	0	2	0	3	0	0	0
THU70976.1	Musa balbisiana	D	3	0	0	2	0	0	0	0	0	3	0	3	0	0	1
XP_020270289.1	Asparagus officinalis	D	10	0	0	0	0	1	0	2	1	0	0	0	0	0	0
XP_024445834.1	Populus trichocarpa	D	5	2	0	0	1	0	0	1	0	0	0	2	0	0	0
XP_024458797.1	Populus trichocarpa	D	8	0	0	0	1	0	4	1	2	0	0	6	0	0	1
XP_003534945.2	Glycine max	D	12	0	0	1	0	0	0	0	0	0	0	1	1	2	0
XP_003547502.2	Glycine max	D	7	0	0	1	0	0	2	0	0	0	0	2	0	1	0
XP_003551131.2	Glycine max	D	9	0	0	0	0	0	2	3	0	2	0	1	0	0	0
XP_014620920.1	Glycine max	D	10	0	0	1	0	0	2	2	0	2	0	1	0	0	1
XP_019078529.1	Vitis vinifera	D	7	0	0	2	1	0	0	2	0	0	0	0	0	0	1
XP_010654438.1	Vitis vinifera	D	4	0	0	0	1	0	0	0	1	0	0	2	0	0	0
XP_003529835.1	Glycine max	D	7	0	0	1	0	0	2	2	0	1	0	2	0	1	0
XP_006598831.1	Glycine max	D	6	0	0	0	0	0	2	1	0	1	0	1	2	1	0
XP_002298093.3	Populus trichocarpa	D	6	0	0	0	0	0	0	0	1	2	0	3	0	0	0
XP_002303244.3	Populus trichocarpa	D	14	0	0	1	0	0	2	2	1	0	0	1	0	1	1
NP_001325112.1	Arabidopsis thaliana	D	6	0	2	0	1	0	0	0	0	0	0	1	1	0	0
NP_188012.2	Arabidopsis thaliana	D	5	0	0	0	0	1	4	0	0	2	0	2	2	0	0
XP_016447733.1	Nicotiana tabacum	D	6	0	0	0	0	0	0	0	0	1	0	0	0	0	0
XP_016474877.1	Nicotiana tabacum	D	6	0	1	0	0	0	0	0	0	1	0	0	0	1	0
XP_016449439.1	Nicotiana tabacum	D	8	0	0	1	0	0	4	0	0	2	0	0	0	0	2
XP_016497921.1	Nicotiana tabacum	D	6	0	0	1	0	0	0	0	0	0	0	0	0	0	2
XP_016458652.1	Nicotiana tabacum	D	6	0	0	0	0	1	2	2	1	1	0	4	0	0	0
XP_016493536.1	Nicotiana tabacum	D	5	0	0	0	0	2	6	2	1	0	0	1	0	0	0
XP_016481857.1	Nicotiana tabacum	D	11	0	0	1	0	0	2	0	0	1	0	3	1	0	0
XP_016507606.1	Nicotiana tabacum	D	5	0	0	0	0	0	0	2	0	0	0	1	0	0	0
XP_003516492.1	Glycine max	D	8	0	0	0	0	1	0	0	1	0	0	1	0	0	0
XP_003533459.1	Glycine max	D	9	0	0	0	0	1	4	1	0	0	0	6	2	0	0
XP_024443968.1	Populus trichocarpa	D	6	0	0	1	1	0	0	0	1	0	0	2	1	1	0
XP_024454017.1	Populus trichocarpa	D	6	0	0	1	0	0	0	0	1	0	0	4	0	0	0
XP_010662088.1	Vitis vinifera	D	15	0	0	0	0	0	0	0	1	0	1	3	0	0	0
XP_006375983.1	Populus trichocarpa	D	10	0	0	0	1	1	2	3	0	3	0	6	0	0	0
XP_024447118.1	Populus trichocarpa	D	11	0	0	0	1	0	2	1	0	0	0	3	1	0	2
XP_003517558.1	Glycine max	D	5	0	0	0	1	0	0	1	1	1	0	3	0	1	0
XP_003537666.1	Glycine max	D	12	0	0	0	0	2	0	2	0	0	0	2	1	0	1
XP_003539001.1	Glycine max	D	12	0	0	1	0	1	0	5	0	0	0	3	2	1	1
XP_003540042.1	Glycine max	D	11	0	0	1	0	0	0	1	0	0	0	4	0	1	0
XP_020276823.1	Asparagus officinalis	D	11	0	0	0	0	1	0	2	0	0	0	3	0	0	0
THU58357.1	Musa balbisiana	D	8	0	0	0	0	0	2	2	0	1	0	2	1	0	0
THU64586.1	Musa balbisiana	D	5	0	0	0	0	0	0	0	0	0	0	0	0	1	0
THU44355.1	Musa balbisiana	D	9	0	1	0	0	0	0	2	0	0	0	1	0	0	1
THU54146.1	Musa balbisiana	D	10	0	0	0	0	0	0	0	1	1	0	3	1	0	0
THU48798.1	Musa balbisiana	D	12	0	0	1	0	0	8	2	0	1	0	2	0	2	1
NP_001106045.1	Zea mays	D	6	0	0	1	2	0	0	1	0	0	0	4	0	0	2
NP_001056618.1	Oryza sativa	D	12	0	1	0	0	0	2	1	0	0	0	0	0	1	0
XP_020399028.1	Zea mays	D	11	0	0	0	1	0	2	0	1	1	0	2	1	0	0
NP_001047843.1	Oryza sativa	D	6	0	0	0	0	0	2	0	1	1	0	3	0	1	1
XP_008680931.1	Zea mays	D	5	0	0	0	0	0	2	2	0	0	0	3	0	1	2
NP_001106025.2	Zea mays	D	6	0	0	0	0	0	0	0	0	0	0	5	1	0	0
XP_020400428.1	Zea mays	D	15	0	0	0	0	0	2	6	0	0	0	1	0	0	2
NP_001106029.1	Zea mays	D	5	0	0	2	1	1	6	1	0	0	0	2	0	1	0
XP_023155985.1	Zea mays	D	7	0	0	0	0	1	0	3	1	1	0	2	8	0	0
NP_001048288.1	Oryza sativa	D	8	0	1	0	0	0	6	0	1	0	0	0	1	0	1
NP_001352221.1	Zea mays	D	9	0	0	1	0	0	8	3	0	2	0	3	0	0	0
XP_008676418.1	Zea mays	D	8	0	0	1	1	2	6	5	0	0	0	1	0	1	0
