# Supplementary material for: Genome-wide molecular evolution analysis of the GRF and GIF gene families in Plantae (Archaeplastida)
Source: BMC Genomics. 2024 Jan 18;25:74. doi: 10.1186/s12864-024-10006-w (PMC10795294; doi:10.1186/s12864-024-10006-w)
Supplement: Supplementary file 1 — Additional file 1. [file 12864_2024_10006_MOESM1_ESM.zip › Supplementary Files/Table S4.xlsx]

## Sheet: Table S4
Table S4. Analysis of cis-acting elements in the promoter regions of GIF genes
ID	Species	Group	Light-responsive element	Cell cycle regulatory element	Circadian control element	Meristem expression element	Seed-specific regulatory element	Auxin-responsive element	MeJA-responsive element	Abscisic acid-responsive element	Salicylic acid-responsive element	Gibberellin-responsive element	Wound-responsive element	Anaerobic induction element	Low temperature-responsive element	Defense and stress response element	Drought-responsive element
XP_006830283.1	Amborella trichopoda	A	3	0	1	0	0	0	4	0	0	0	0	3	0	0	0
XP_003527997.1	Glycine max	A	7	0	1	0	0	1	2	0	1	0	0	5	0	1	0
XP_002317811.1	Populus trichocarpa	A	7	0	0	0	0	0	0	1	0	2	0	2	0	0	0
XP_002272754.1	Vitis vinifera	A	10	0	0	0	0	4	4	0	0	0	0	3	0	0	0
XP_016466514.1	Nicotiana tabacum	A	5	0	0	1	0	1	0	1	1	2	0	2	1	0	0
XP_016490236.1	Nicotiana tabacum	A	7	0	0	0	0	1	0	2	0	0	0	2	2	2	1
XP_016452312.1	Nicotiana tabacum	A	9	0	0	0	2	0	2	1	0	0	0	0	0	1	2
XP_016505160.1	Nicotiana tabacum	A	9	0	0	0	0	0	0	2	0	1	0	4	0	0	0
XP_002263524.1	Vitis vinifera	A	10	0	0	0	0	0	2	1	1	0	0	4	1	2	0
XP_003528769.1	Glycine max	A	9	0	0	1	1	0	2	1	1	0	0	1	0	1	0
XP_003548194.1	Glycine max	A	7	0	0	1	0	0	0	1	0	1	0	1	2	0	0
XP_002302666.1	Populus trichocarpa	A	9	0	0	0	0	0	0	0	2	0	0	1	0	0	0
XP_024441531.1	Populus trichocarpa	A	5	0	1	1	0	1	4	1	1	0	1	1	0	1	0
XP_003530351.1	Glycine max	A	7	0	0	0	0	0	2	5	2	1	0	0	0	0	0
NP_563619.1	Arabidopsis thaliana	A	8	0	1	1	1	1	4	1	1	1	0	2	0	1	0
NP_567194.1	Arabidopsis thaliana	A	11	0	0	0	0	2	0	0	2	0	0	0	0	0	0
XP_020256997.1	Asparagus officinalis	A	4	0	0	0	1	1	0	1	1	2	0	0	0	0	0
XP_020276529.1	Asparagus officinalis	A	10	0	0	0	0	0	2	2	0	0	0	3	0	0	0
THU45879.1	Musa balbisiana	A	8	0	0	0	1	1	8	5	0	0	0	1	0	1	0
THU55850.1	Musa balbisiana	A	8	0	0	0	1	0	0	1	0	0	0	3	1	1	0
THU69594.1	Musa balbisiana	A	8	0	0	1	1	1	2	2	0	0	0	2	1	0	0
NP_001068275.1	Oryza sativa	A	4	0	0	1	1	3	0	2	0	0	0	4	0	0	1
NP_001106031.1	Zea mays	A	4	0	0	0	0	2	6	0	2	0	0	1	3	0	2
NP_001066805.1	Oryza sativa	A	10	0	1	0	1	1	0	1	1	0	0	1	0	0	0
NP_001106032.1	Zea mays	A	4	0	0	0	0	2	10	1	3	0	0	2	1	0	0
NP_001149274.2	Zea mays	A	4	0	0	2	0	2	4	0	1	1	0	2	0	0	2
Gb_17732	Ginkgo biloba	B	5	0	2	2	0	0	0	1	0	1	0	2	2	0	1
TnS000001057t02	Gnetum montanum	B	10	0	0	0	0	1	0	4	1	1	0	1	0	0	0
TnS000196587t02	Gnetum montanum	B	6	0	0	1	0	0	2	1	0	0	0	1	2	0	1
XP_006842327.1	Amborella trichopoda	B	9	0	0	1	2	1	0	0	1	0	0	2	1	0	0
NP_001051174.1	Oryza sativa	B	11	0	1	0	0	0	0	1	1	0	0	1	0	0	3
NP_001106030.1	Zea mays	B	12	1	0	0	0	0	4	2	2	0	0	0	0	2	1
XP_020249543.1	Asparagus officinalis	B	8	1	1	1	0	0	4	0	1	0	0	1	0	0	0
XP_020269035.1	Asparagus officinalis	B	14	0	0	0	1	0	4	3	0	0	0	0	0	0	1
THU53959.1	Musa balbisiana	B	6	0	0	0	0	1	4	1	0	1	0	1	1	0	0
THU69966.1	Musa balbisiana	B	7	0	0	1	0	0	2	2	0	1	0	2	0	0	0
XP_010652355.1	Vitis vinifera	B	14	0	0	0	0	0	0	0	0	0	0	0	0	1	0
XP_002263259.1	Vitis vinifera	B	12	0	0	0	1	0	0	4	0	0	0	0	1	0	0
NP_001276215.2	Glycine max	B	7	0	1	0	0	0	2	3	1	1	0	2	0	0	0
XP_006589198.1	Glycine max	B	10	0	0	0	0	0	2	0	1	0	0	1	0	1	0
XP_003521762.1	Glycine max	B	19	0	0	0	0	1	2	4	0	0	0	0	0	1	0
XP_003554714.1	Glycine max	B	16	0	0	0	0	0	2	5	0	0	0	1	0	0	0
XP_002319091.1	Populus trichocarpa	B	8	0	1	0	0	0	4	3	0	0	0	1	0	0	1
XP_006370979.1	Populus trichocarpa	B	9	0	0	0	0	0	0	2	1	0	0	1	0	0	0
NP_198216.2	Arabidopsis thaliana	B	12	0	0	0	0	0	0	3	2	0	0	3	1	0	0
XP_016474779.1	Nicotiana tabacum	B	15	0	0	0	0	2	2	4	0	0	0	2	0	2	0
XP_016513226.1	Nicotiana tabacum	B	24	0	0	0	1	0	2	5	0	0	0	1	0	1	0
XP_016493845.1	Nicotiana tabacum	B	11	0	0	0	0	1	0	1	0	0	0	7	1	0	0
XP_016514940.1	Nicotiana tabacum	B	9	0	0	0	0	0	2	2	0	0	0	2	1	0	2
XP_005645669.1	Coccomyxa subellipsoidea C-169	B	7	0	0	1	3	0	2	4	0	0	0	2	0	0	0
XP_001700227.1	Chlamydomonas reinhardtii	B	15	1	0	1	2	1	8	6	0	0	0	2	0	0	1
XP_005846258.1	Chlorella variabilis	B	6	0	0	2	0	0	2	0	0	0	0	0	0	0	0
TnS001037001t01	Gnetum montanum	B	15	0	1	2	0	0	4	8	1	0	0	1	0	0	1
XP_005537666.1	Cyanidioschyzon merolae strain 10D	B	9	0	0	1	1	3	4	4	0	1	0	0	2	1	1
Sacu_v1.1_s0014.g006083	Salvinia cucullata	B	7	0	0	1	0	0	0	2	0	2	0	2	0	0	0
Sacu_v1.1_s0032.g010830	Salvinia cucullata	B	6	0	0	0	0	1	2	0	0	0	0	3	0	0	1
Sacu_v1.1_s0044.g013119	Salvinia cucullata	B	6	0	0	2	0	0	0	0	0	0	0	1	0	0	1
XP_024541520.1	Selaginella moellendorffii	B	6	0	0	0	0	0	8	0	0	0	0	1	0	1	1
XP_024520829.1	Selaginella moellendorffii	B	8	0	0	1	0	0	6	5	0	0	0	1	0	0	0
XP_024535451.1	Selaginella moellendorffii	B	9	0	0	1	0	0	8	5	0	0	0	0	0	0	0
kfl00081_0320_v1.1	Klebsormidium nitens	B	4	0	0	1	0	0	2	2	0	1	1	2	2	0	1
XP_003063407.1	Micromonas pusilla CCMP1545	B	8	0	0	1	0	2	8	5	0	0	0	1	0	0	1
XP_003080186.1	Ostreococcus tauri	B	8	0	0	0	0	1	8	3	0	0	0	3	0	0	0
MA_88944g0010	Picea abies	B	8	0	8	0	0	0	0	0	0	0	0	0	0	0	0
Sphfalx15G008500.1.p	Sphagnum fallax	B	3	0	0	1	0	0	0	0	0	2	0	1	0	1	3
BBN14809.1	Marchantia polymorpha	B	10	0	0	2	0	1	2	2	1	1	0	3	0	0	1
XP_024370895.1	Physcomitrella patens	B	8	0	0	0	0	1	0	3	0	1	0	2	0	0	1
XP_024392593.1	Physcomitrella patens	B	5	0	0	1	0	0	4	3	0	1	0	3	0	0	0
Sphfalx03G124200.1.p	Sphagnum fallax	B	3	0	0	0	1	1	0	0	0	0	0	0	0	0	1
Sphfalx13G038600.1.p	Sphagnum fallax	B	6	0	0	2	0	0	6	0	0	0	0	2	0	2	2
Sphfalx14G006800.1.p	Sphagnum fallax	B	4	0	0	0	0	1	0	0	0	1	0	0	0	0	0
Sphfalx07G022500.1.p	Sphagnum fallax	B	6	0	0	0	1	2	0	2	1	1	0	1	0	0	0
XP_024371543.1	Physcomitrella patens	B	3	0	0	1	1	0	4	0	0	1	0	1	0	0	0
XP_024393347.1	Physcomitrella patens	B	5	1	0	2	0	1	4	1	0	2	0	2	1	0	0
Sphfalx04G128000.1.p	Sphagnum fallax	B	2	0	0	0	0	0	0	0	1	3	0	2	0	0	3
Sphfalx11G114000.1.p	Sphagnum fallax	B	3	0	0	0	0	0	0	0	2	2	0	6	1	0	0
Sphfalx15G014000.1.p	Sphagnum fallax	B	4	0	0	1	0	0	4	1	0	2	0	0	0	1	0
Sphfalx10G102900.1.p	Sphagnum fallax	B	8	0	0	0	0	0	6	6	0	1	0	0	0	0	0
												757
