# Supplementary material for: Genome-wide molecular evolution analysis of the GRF and GIF gene families in Plantae (Archaeplastida)
Source: BMC Genomics. 2024 Jan 18;25:74. doi: 10.1186/s12864-024-10006-w (PMC10795294; doi:10.1186/s12864-024-10006-w)
Supplement: Supplementary file 1 — Additional file 1. [file 12864_2024_10006_MOESM1_ESM.zip › Supplementary Files/Table S6.xlsx]

## Sheet: Table S6
Table S6. Details of GRF–GIF protein interaction networks
Species	Node 1(GRF)_ID	Node 2(GIF)_ID	Neighborhood_on_chromosome	Gene_fusion	Phylogenetic_cooccurrence	Homology	Coexpression	Experimentally_determined_interaction	Database_annotated	Automated_textmining	Combined_score
S. tamariscina	XP_002975239.1	XP_024541520.1	0	0	0	0	0.111	0.68	0	0.794	0.936
	XP_024535063.1	XP_024541520.1	0	0	0	0	0.111	0.68	0	0.794	0.936
	XP_002974366.1	XP_024541520.1	0	0	0	0	0.111	0.68	0	0.794	0.936
	XP_002981090.1	XP_024541520.1	0	0	0	0	0.054	0.68	0	0.653	0.885
	XP_024543427.1	XP_024541520.1	0	0	0	0	0.054	0.68	0	0.653	0.885
	XP_002982563.1	XP_024541520.1	0	0	0	0	0.054	0.68	0	0.653	0.885
	XP_024541889.1	XP_024541520.1	0	0	0	0	0.054	0.68	0	0.653	0.885
	XP_002981090.1	XP_024535451.1	0	0	0	0	0.043	0.538	0	0.21	0.62
	XP_002981090.1	XP_024520829.1	0	0	0	0	0.043	0.538	0	0.21	0.62
	XP_024543427.1	XP_024520829.1	0	0	0	0	0.043	0.538	0	0.21	0.62
	XP_024543427.1	XP_024535451.1	0	0	0	0	0.043	0.538	0	0.21	0.62
	XP_002982563.1	XP_024535451.1	0	0	0	0	0.043	0.538	0	0.21	0.62
	XP_002982563.1	XP_024520829.1	0	0	0	0	0.043	0.538	0	0.21	0.62
	XP_024541889.1	XP_024535451.1	0	0	0	0	0.043	0.538	0	0.21	0.62
	XP_024541889.1	XP_024520829.1	0	0	0	0	0.043	0.538	0	0.21	0.62
	XP_002975239.1	XP_024520829.1	0	0	0	0	0.055	0.434	0	0.325	0.607
	XP_002975239.1	XP_024535451.1	0	0	0	0	0.055	0.434	0	0.325	0.607
	XP_024535063.1	XP_024520829.1	0	0	0	0	0.055	0.434	0	0.325	0.607
	XP_024535063.1	XP_024535451.1	0	0	0	0	0.055	0.434	0	0.325	0.607
	XP_002974366.1	XP_024520829.1	0	0	0	0	0.055	0.434	0	0.325	0.607
	XP_002974366.1	XP_024535451.1	0	0	0	0	0.055	0.434	0	0.325	0.607
A. trichopoda	XP_006851561.1	XP_006842327.1	0	0	0	0	0.048	0.587	0	0.586	0.823
	XP_020522770.1	XP_006842327.1	0	0	0	0	0.093	0.513	0	0.601	0.808
	XP_011628017.2	XP_006842327.1	0	0	0	0	0.093	0.513	0	0.601	0.808
	XP_006851561.1	XP_006830283.1	0	0	0	0	0	0.58	0	0.196	0.647
	XP_006846580.1	XP_006830283.1	0	0	0	0	0	0.291	0	0.452	0.594
	XP_006846580.1	XP_006842327.1	0	0	0	0	0	0.235	0	0.452	0.562
	XP_011628017.2	XP_006830283.1	0	0	0	0	0.048	0.338	0	0.265	0.496
	XP_020522770.1	XP_006830283.1	0	0	0	0	0.048	0.338	0	0.265	0.496
M. balbisiana	THU59284.1	THU69966.1	0	0	0	0	0.266	0.812	0	0.27	0.89
	THU64791.1	THU69966.1	0	0	0	0	0.266	0.812	0	0.27	0.89
	THU59284.1	THU53959.1	0	0	0	0	0.243	0.812	0	0.27	0.887
	THU64791.1	THU53959.1	0	0	0	0	0.243	0.812	0	0.27	0.887
	THU62790.1	THU53959.1	0	0	0	0	0	0.812	0	0.258	0.855
	THU68735.1	THU53959.1	0	0	0	0	0	0.812	0	0.258	0.855
	THU62790.1	THU69966.1	0	0	0	0	0	0.812	0	0.258	0.855
	THU68735.1	THU69966.1	0	0	0	0	0	0.812	0	0.258	0.855
	THU59284.1	THU45879.1	0	0	0	0	0	0.805	0	0.224	0.842
	THU64791.1	THU45879.1	0	0	0	0	0	0.805	0	0.224	0.842
	THU59284.1	THU55850.1	0	0	0	0	0	0.805	0	0.224	0.842
	THU64791.1	THU55850.1	0	0	0	0	0	0.805	0	0.224	0.842
	THU59284.1	THU69594.1	0	0	0	0	0	0.805	0	0.224	0.842
	THU64791.1	THU69594.1	0	0	0	0	0	0.805	0	0.224	0.842
	THU62790.1	THU45879.1	0	0	0	0	0	0.809	0	0.204	0.841
	THU68735.1	THU45879.1	0	0	0	0	0	0.809	0	0.204	0.841
	THU62790.1	THU55850.1	0	0	0	0	0	0.809	0	0.204	0.841
	THU68735.1	THU55850.1	0	0	0	0	0	0.809	0	0.204	0.841
	THU62790.1	THU69594.1	0	0	0	0	0	0.809	0	0.204	0.841
	THU68735.1	THU69594.1	0	0	0	0	0	0.809	0	0.204	0.841
	THU64293.1	THU53959.1	0	0	0	0	0	0.797	0	0.246	0.84
	THU70976.1	THU53959.1	0	0	0	0	0	0.797	0	0.246	0.84
	THU70976.1	THU69966.1	0	0	0	0	0	0.797	0	0.246	0.84
	THU64293.1	THU69966.1	0	0	0	0	0	0.797	0	0.226	0.836
	THU64293.1	THU45879.1	0	0	0	0	0	0.727	0	0.203	0.773
	THU70976.1	THU45879.1	0	0	0	0	0	0.727	0	0.203	0.773
	THU64293.1	THU55850.1	0	0	0	0	0	0.727	0	0.203	0.773
	THU70976.1	THU55850.1	0	0	0	0	0	0.727	0	0.203	0.773
	THU64293.1	THU69594.1	0	0	0	0	0	0.727	0	0.203	0.773
	THU70976.1	THU69594.1	0	0	0	0	0	0.727	0	0.203	0.773
O. sativa	NP_001048288.1	NP_001051174.1	0	0	0	0	0.111	0.837	0	0.684	0.95
	NP_001068081.1	NP_001051174.1	0	0	0	0	0	0.833	0	0.572	0.925
	NP_001050882.1	NP_001051174.1	0	0	0	0	0	0.833	0	0.554	0.922
	NP_001051155.1	NP_001051174.1	0	0	0	0	0	0.833	0	0.285	0.875
	NP_001068081.1	NP_001066805.1	0	0	0	0	0.27	0.781	0	0.204	0.862
	NP_001050882.1	NP_001066805.1	0	0	0	0	0	0.781	0	0.204	0.818
	NP_001051155.1	NP_001066805.1	0	0	0	0	0	0.781	0	0.204	0.818
	NP_001050882.1	NP_001068275.1	0	0	0	0	0	0.781	0	0.204	0.818
	NP_001051155.1	NP_001068275.1	0	0	0	0	0	0.781	0	0.204	0.818
	NP_001068081.1	NP_001068275.1	0	0	0	0	0	0.781	0	0.204	0.818
	NP_001048288.1	NP_001066805.1	0	0	0	0	0	0.772	0	0.141	0.796
	NP_001048288.1	NP_001068275.1	0	0	0	0	0	0.772	0	0.141	0.796
	NP_001059591.1	NP_001068275.1	0	0	0	0	0	0	0	0.448	0.448
	NP_001059591.1	NP_001051174.1	0	0	0	0	0	0	0	0.445	0.445
	NP_001047843.1	NP_001051174.1	0	0	0	0	0	0	0	0.426	0.426
	NP_001047735.1	NP_001051174.1	0	0	0	0	0	0	0	0.403	0.403
Z. mays	XP_023155985.1	NP_001106030.1	0	0	0	0	0.055	0.857	0	0.848	0.977
	XP_008676418.1	NP_001106030.1	0	0	0	0	0.055	0.857	0	0.653	0.949
	NP_001352221.1	NP_001106030.1	0	0	0	0	0.055	0.857	0	0.653	0.949
	NP_001106029.1	NP_001106030.1	0	0	0	0	0.055	0.857	0	0.506	0.927
	NP_001106041.1	NP_001106030.1	0	0	0	0	0.096	0.567	0	0.657	0.854
	NP_001152097.1	NP_001106030.1	0	0	0	0	0.218	0.567	0	0.495	0.814
	NP_001337683.1	NP_001106030.1	0	0	0	0	0.119	0.567	0	0.495	0.79
	NP_001354321.1	NP_001106030.1	0	0	0	0	0.096	0.567	0	0.495	0.785
	NP_001106044.1	NP_001106030.1	0	0	0	0	0.096	0.567	0	0.495	0.785
	NP_001106028.1	NP_001106031.1	0	0	0	0	0	0	0	0.755	0.755
	XP_023155985.1	NP_001106031.1	0	0	0	0	0.042	0.526	0	0.371	0.689
	NP_001106028.1	NP_001106030.1	0	0	0	0	0	0	0	0.613	0.613
	NP_001106041.1	NP_001149274.2	0	0	0	0	0.156	0.365	0	0.227	0.549
	NP_001106041.1	NP_001106032.1	0	0	0	0	0.156	0.365	0	0.227	0.549
	NP_001106029.1	NP_001149274.2	0	0	0	0	0.042	0.526	0	0.069	0.54
	NP_001106029.1	NP_001106031.1	0	0	0	0	0.042	0.526	0	0.069	0.54
	XP_008676418.1	NP_001106031.1	0	0	0	0	0.042	0.526	0	0.069	0.54
	XP_023155985.1	NP_001149274.2	0	0	0	0	0.042	0.526	0	0.069	0.54
	XP_008676418.1	NP_001149274.2	0	0	0	0	0.042	0.526	0	0.069	0.54
	NP_001106029.1	NP_001106032.1	0	0	0	0	0.042	0.526	0	0.069	0.54
	NP_001352221.1	NP_001106031.1	0	0	0	0	0.042	0.526	0	0.069	0.54
	XP_023155985.1	NP_001106032.1	0	0	0	0	0.042	0.526	0	0.069	0.54
	XP_008676418.1	NP_001106032.1	0	0	0	0	0.042	0.526	0	0.069	0.54
	NP_001352221.1	NP_001106032.1	0	0	0	0	0.042	0.526	0	0.069	0.54
	NP_001352221.1	NP_001149274.2	0	0	0	0	0.042	0.526	0	0.069	0.54
	NP_001354321.1	NP_001106031.1	0	0	0	0	0	0.365	0	0.227	0.488
	NP_001106041.1	NP_001106031.1	0	0	0	0	0	0.365	0	0.227	0.488
	NP_001152097.1	NP_001106031.1	0	0	0	0	0	0.365	0	0.227	0.488
	NP_001337683.1	NP_001106031.1	0	0	0	0	0	0.365	0	0.227	0.488
	NP_001354321.1	NP_001149274.2	0	0	0	0	0	0.365	0	0.227	0.488
	NP_001152097.1	NP_001149274.2	0	0	0	0	0	0.365	0	0.227	0.488
	NP_001337683.1	NP_001149274.2	0	0	0	0	0	0.365	0	0.227	0.488
	NP_001106044.1	NP_001106031.1	0	0	0	0	0	0.365	0	0.227	0.488
	NP_001152097.1	NP_001106032.1	0	0	0	0	0	0.365	0	0.227	0.488
	NP_001337683.1	NP_001106032.1	0	0	0	0	0	0.365	0	0.227	0.488
	NP_001354321.1	NP_001106032.1	0	0	0	0	0	0.365	0	0.227	0.488
	NP_001106044.1	NP_001106032.1	0	0	0	0	0	0.365	0	0.227	0.488
	NP_001106044.1	NP_001149274.2	0	0	0	0	0	0.365	0	0.227	0.488
N. tabacum	XP_016446976.1	XP_016452312.1	0	0	0	0	0	0.832	0	0.276	0.873
	XP_016446976.1	XP_016505160.1	0	0	0	0	0	0.832	0	0.276	0.873
	XP_016506106.1	XP_016452312.1	0	0	0	0	0	0.832	0	0.276	0.873
	XP_016506106.1	XP_016505160.1	0	0	0	0	0	0.832	0	0.276	0.873
	XP_016444360.1	XP_016452312.1	0	0	0	0	0	0.812	0	0.277	0.858
	XP_016444360.1	XP_016505160.1	0	0	0	0	0	0.812	0	0.277	0.858
	XP_016505401.1	XP_016452312.1	0	0	0	0	0	0.812	0	0.277	0.858
	XP_016505401.1	XP_016505160.1	0	0	0	0	0	0.812	0	0.277	0.858
	XP_016473091.1	XP_016452312.1	0	0	0	0	0	0.81	0	0.276	0.857
	XP_016477805.1	XP_016452312.1	0	0	0	0	0	0.81	0	0.276	0.857
	XP_016473091.1	XP_016505160.1	0	0	0	0	0	0.81	0	0.276	0.857
	XP_016477805.1	XP_016505160.1	0	0	0	0	0	0.81	0	0.276	0.857
	XP_016473091.1	XP_016474779.1	0	0	0	0	0	0.797	0	0.231	0.837
	XP_016473091.1	XP_016493845.1	0	0	0	0	0	0.797	0	0.231	0.837
	XP_016473091.1	XP_016513226.1	0	0	0	0	0	0.797	0	0.231	0.837
	XP_016473091.1	XP_016514940.1	0	0	0	0	0	0.797	0	0.231	0.837
	XP_016477805.1	XP_016474779.1	0	0	0	0	0	0.797	0	0.231	0.837
	XP_016477805.1	XP_016493845.1	0	0	0	0	0	0.797	0	0.231	0.837
	XP_016477805.1	XP_016513226.1	0	0	0	0	0	0.797	0	0.231	0.837
	XP_016477805.1	XP_016514940.1	0	0	0	0	0	0.797	0	0.231	0.837
	XP_016444360.1	XP_016474779.1	0	0	0	0	0	0.764	0	0.214	0.807
	XP_016444360.1	XP_016493845.1	0	0	0	0	0	0.764	0	0.214	0.807
	XP_016444360.1	XP_016513226.1	0	0	0	0	0	0.764	0	0.214	0.807
	XP_016444360.1	XP_016514940.1	0	0	0	0	0	0.764	0	0.214	0.807
	XP_016446976.1	XP_016474779.1	0	0	0	0	0	0.764	0	0.214	0.807
	XP_016446976.1	XP_016493845.1	0	0	0	0	0	0.764	0	0.214	0.807
	XP_016446976.1	XP_016513226.1	0	0	0	0	0	0.764	0	0.214	0.807
	XP_016446976.1	XP_016514940.1	0	0	0	0	0	0.764	0	0.214	0.807
	XP_016505401.1	XP_016474779.1	0	0	0	0	0	0.764	0	0.214	0.807
	XP_016506106.1	XP_016474779.1	0	0	0	0	0	0.764	0	0.214	0.807
	XP_016505401.1	XP_016493845.1	0	0	0	0	0	0.764	0	0.214	0.807
	XP_016506106.1	XP_016493845.1	0	0	0	0	0	0.764	0	0.214	0.807
	XP_016505401.1	XP_016513226.1	0	0	0	0	0	0.764	0	0.214	0.807
	XP_016505401.1	XP_016514940.1	0	0	0	0	0	0.764	0	0.214	0.807
	XP_016506106.1	XP_016513226.1	0	0	0	0	0	0.764	0	0.214	0.807
	XP_016506106.1	XP_016514940.1	0	0	0	0	0	0.764	0	0.214	0.807
	XP_016445515.1	XP_016452312.1	0	0	0	0	0	0.784	0	0.14	0.806
	XP_016445515.1	XP_016505160.1	0	0	0	0	0	0.784	0	0.14	0.806
	XP_016459153.1	XP_016452312.1	0	0	0	0	0	0.784	0	0.14	0.806
	XP_016478447.1	XP_016452312.1	0	0	0	0	0	0.784	0	0.14	0.806
	XP_016493830.1	XP_016452312.1	0	0	0	0	0	0.784	0	0.14	0.806
	XP_016459153.1	XP_016505160.1	0	0	0	0	0	0.784	0	0.14	0.806
	XP_016478447.1	XP_016505160.1	0	0	0	0	0	0.784	0	0.14	0.806
	XP_016493830.1	XP_016505160.1	0	0	0	0	0	0.784	0	0.14	0.806
	XP_016437615.1	XP_016452312.1	0	0	0	0	0	0.767	0	0.189	0.803
	XP_016437615.1	XP_016505160.1	0	0	0	0	0	0.767	0	0.189	0.803
	XP_016438848.1	XP_016452312.1	0	0	0	0	0	0.767	0	0.189	0.803
	XP_016438848.1	XP_016505160.1	0	0	0	0	0	0.767	0	0.189	0.803
	XP_016488378.1	XP_016452312.1	0	0	0	0	0	0.767	0	0.189	0.803
	XP_016488378.1	XP_016505160.1	0	0	0	0	0	0.767	0	0.189	0.803
	XP_016447733.1	XP_016452312.1	0	0	0	0	0	0.756	0	0.211	0.799
	XP_016447733.1	XP_016474779.1	0	0	0	0	0	0.758	0	0.202	0.799
	XP_016447733.1	XP_016493845.1	0	0	0	0	0	0.758	0	0.202	0.799
	XP_016447733.1	XP_016505160.1	0	0	0	0	0	0.756	0	0.211	0.799
	XP_016447733.1	XP_016513226.1	0	0	0	0	0	0.758	0	0.202	0.799
	XP_016447733.1	XP_016514940.1	0	0	0	0	0	0.758	0	0.202	0.799
	XP_016449439.1	XP_016452312.1	0	0	0	0	0	0.756	0	0.211	0.799
	XP_016449439.1	XP_016474779.1	0	0	0	0	0	0.758	0	0.202	0.799
	XP_016449439.1	XP_016493845.1	0	0	0	0	0	0.758	0	0.202	0.799
	XP_016449439.1	XP_016505160.1	0	0	0	0	0	0.756	0	0.211	0.799
	XP_016449439.1	XP_016513226.1	0	0	0	0	0	0.758	0	0.202	0.799
	XP_016449439.1	XP_016514940.1	0	0	0	0	0	0.758	0	0.202	0.799
	XP_016474877.1	XP_016452312.1	0	0	0	0	0	0.756	0	0.211	0.799
	XP_016497921.1	XP_016452312.1	0	0	0	0	0	0.756	0	0.211	0.799
	XP_016474877.1	XP_016474779.1	0	0	0	0	0	0.758	0	0.202	0.799
	XP_016497921.1	XP_016474779.1	0	0	0	0	0	0.758	0	0.202	0.799
	XP_016474877.1	XP_016493845.1	0	0	0	0	0	0.758	0	0.202	0.799
	XP_016474877.1	XP_016505160.1	0	0	0	0	0	0.756	0	0.211	0.799
	XP_016474877.1	XP_016513226.1	0	0	0	0	0	0.758	0	0.202	0.799
	XP_016474877.1	XP_016514940.1	0	0	0	0	0	0.758	0	0.202	0.799
	XP_016497921.1	XP_016493845.1	0	0	0	0	0	0.758	0	0.202	0.799
	XP_016497921.1	XP_016505160.1	0	0	0	0	0	0.756	0	0.211	0.799
	XP_016497921.1	XP_016513226.1	0	0	0	0	0	0.758	0	0.202	0.799
	XP_016497921.1	XP_016514940.1	0	0	0	0	0	0.758	0	0.202	0.799
	XP_016445515.1	XP_016474779.1	0	0	0	0	0	0.518	0	0	0.518
	XP_016445515.1	XP_016493845.1	0	0	0	0	0	0.518	0	0	0.518
	XP_016445515.1	XP_016513226.1	0	0	0	0	0	0.518	0	0	0.518
	XP_016445515.1	XP_016514940.1	0	0	0	0	0	0.518	0	0	0.518
	XP_016459153.1	XP_016474779.1	0	0	0	0	0	0.518	0	0	0.518
	XP_016459153.1	XP_016493845.1	0	0	0	0	0	0.518	0	0	0.518
	XP_016459153.1	XP_016513226.1	0	0	0	0	0	0.518	0	0	0.518
	XP_016459153.1	XP_016514940.1	0	0	0	0	0	0.518	0	0	0.518
	XP_016478447.1	XP_016474779.1	0	0	0	0	0	0.518	0	0	0.518
	XP_016493830.1	XP_016474779.1	0	0	0	0	0	0.518	0	0	0.518
	XP_016478447.1	XP_016493845.1	0	0	0	0	0	0.518	0	0	0.518
	XP_016478447.1	XP_016513226.1	0	0	0	0	0	0.518	0	0	0.518
	XP_016478447.1	XP_016514940.1	0	0	0	0	0	0.518	0	0	0.518
	XP_016493830.1	XP_016493845.1	0	0	0	0	0	0.518	0	0	0.518
	XP_016493830.1	XP_016513226.1	0	0	0	0	0	0.518	0	0	0.518
	XP_016493830.1	XP_016514940.1	0	0	0	0	0	0.518	0	0	0.518
G. max	XP_003529835.1	NP_001276215.2	0	0	0	0	0.053	0.82	0	0.604	0.926
	XP_003534945.2	NP_001276215.2	0	0	0	0	0.053	0.82	0	0.604	0.926
	XP_014620920.1	NP_001276215.2	0	0	0	0	0.053	0.82	0	0.604	0.926
	XP_003547502.2	NP_001276215.2	0	0	0	0	0.053	0.82	0	0.604	0.926
	XP_006598831.1	NP_001276215.2	0	0	0	0	0.053	0.82	0	0.604	0.926
	XP_003551131.2	NP_001276215.2	0	0	0	0	0.053	0.82	0	0.604	0.926
	XP_003529835.1	XP_003554714.1	0	0	0	0	0.053	0.82	0	0.604	0.926
	XP_003529835.1	XP_006589198.1	0	0	0	0	0.053	0.82	0	0.604	0.926
	XP_003534945.2	XP_006589198.1	0	0	0	0	0.053	0.82	0	0.604	0.926
	XP_003534945.2	XP_003554714.1	0	0	0	0	0.053	0.82	0	0.604	0.926
	XP_003547502.2	XP_006589198.1	0	0	0	0	0.053	0.82	0	0.604	0.926
	XP_003547502.2	XP_003554714.1	0	0	0	0	0.053	0.82	0	0.604	0.926
	XP_003551131.2	XP_006589198.1	0	0	0	0	0.053	0.82	0	0.604	0.926
	XP_003551131.2	XP_003554714.1	0	0	0	0	0.053	0.82	0	0.604	0.926
	XP_014620920.1	XP_003554714.1	0	0	0	0	0.053	0.82	0	0.604	0.926
	XP_006598831.1	XP_003554714.1	0	0	0	0	0.053	0.82	0	0.604	0.926
	XP_014620920.1	XP_006589198.1	0	0	0	0	0.053	0.82	0	0.604	0.926
	XP_006598831.1	XP_006589198.1	0	0	0	0	0.053	0.82	0	0.604	0.926
	XP_003529835.1	XP_003521762.1	0	0	0	0	0.053	0.82	0	0.604	0.926
	XP_003534945.2	XP_003521762.1	0	0	0	0	0.053	0.82	0	0.604	0.926
	XP_003547502.2	XP_003521762.1	0	0	0	0	0.053	0.82	0	0.604	0.926
	XP_003551131.2	XP_003521762.1	0	0	0	0	0.053	0.82	0	0.604	0.926
	XP_014620920.1	XP_003521762.1	0	0	0	0	0.053	0.82	0	0.604	0.926
	XP_006598831.1	XP_003521762.1	0	0	0	0	0.053	0.82	0	0.604	0.926
	XP_006573444.1	NP_001276215.2	0	0	0	0	0.056	0.804	0	0.555	0.91
	XP_006576155.1	NP_001276215.2	0	0	0	0	0.056	0.804	0	0.555	0.91
	XP_006573444.1	XP_003554714.1	0	0	0	0	0.056	0.804	0	0.555	0.91
	XP_006576155.1	XP_003554714.1	0	0	0	0	0.056	0.804	0	0.555	0.91
	XP_006573444.1	XP_006589198.1	0	0	0	0	0.056	0.804	0	0.555	0.91
	XP_006576155.1	XP_006589198.1	0	0	0	0	0.056	0.804	0	0.555	0.91
	XP_006573444.1	XP_003521762.1	0	0	0	0	0.056	0.804	0	0.555	0.91
	XP_006576155.1	XP_003521762.1	0	0	0	0	0.056	0.804	0	0.555	0.91
	XP_006595999.1	NP_001276215.2	0	0	0	0	0.086	0.392	0	0.539	0.721
	XP_014628641.1	NP_001276215.2	0	0	0	0	0.086	0.392	0	0.539	0.721
	XP_003549367.1	NP_001276215.2	0	0	0	0	0.086	0.392	0	0.539	0.721
	XP_003549368.1	NP_001276215.2	0	0	0	0	0.086	0.392	0	0.539	0.721
	XP_003549367.1	XP_006589198.1	0	0	0	0	0.086	0.392	0	0.539	0.721
	XP_003549367.1	XP_003554714.1	0	0	0	0	0.086	0.392	0	0.539	0.721
	XP_003549368.1	XP_006589198.1	0	0	0	0	0.086	0.392	0	0.539	0.721
	XP_003549368.1	XP_003554714.1	0	0	0	0	0.086	0.392	0	0.539	0.721
	XP_006595999.1	XP_003554714.1	0	0	0	0	0.086	0.392	0	0.539	0.721
	XP_014628641.1	XP_003554714.1	0	0	0	0	0.086	0.392	0	0.539	0.721
	XP_006595999.1	XP_006589198.1	0	0	0	0	0.086	0.392	0	0.539	0.721
	XP_014628641.1	XP_006589198.1	0	0	0	0	0.086	0.392	0	0.539	0.721
	XP_003549367.1	XP_003521762.1	0	0	0	0	0.086	0.392	0	0.539	0.721
	XP_003549368.1	XP_003521762.1	0	0	0	0	0.086	0.392	0	0.539	0.721
	XP_006595999.1	XP_003521762.1	0	0	0	0	0.086	0.392	0	0.539	0.721
	XP_014628641.1	XP_003521762.1	0	0	0	0	0.086	0.392	0	0.539	0.721
	XP_003521448.1	NP_001276215.2	0	0	0	0	0.05	0.458	0	0.438	0.685
	XP_003537047.1	NP_001276215.2	0	0	0	0	0.05	0.458	0	0.438	0.685
	XP_003542566.1	NP_001276215.2	0	0	0	0	0.05	0.458	0	0.438	0.685
	XP_003553589.1	NP_001276215.2	0	0	0	0	0.05	0.458	0	0.438	0.685
	XP_003521448.1	XP_003554714.1	0	0	0	0	0.05	0.458	0	0.438	0.685
	XP_003521448.1	XP_006589198.1	0	0	0	0	0.05	0.458	0	0.438	0.685
	XP_003537047.1	XP_006589198.1	0	0	0	0	0.05	0.458	0	0.438	0.685
	XP_003537047.1	XP_003554714.1	0	0	0	0	0.05	0.458	0	0.438	0.685
	XP_003542566.1	XP_006589198.1	0	0	0	0	0.05	0.458	0	0.438	0.685
	XP_003542566.1	XP_003554714.1	0	0	0	0	0.05	0.458	0	0.438	0.685
	XP_003553589.1	XP_006589198.1	0	0	0	0	0.05	0.458	0	0.438	0.685
	XP_003553589.1	XP_003554714.1	0	0	0	0	0.05	0.458	0	0.438	0.685
	XP_003521448.1	XP_003521762.1	0	0	0	0	0.05	0.458	0	0.438	0.685
	XP_003537047.1	XP_003521762.1	0	0	0	0	0.05	0.458	0	0.438	0.685
	XP_003542566.1	XP_003521762.1	0	0	0	0	0.05	0.458	0	0.438	0.685
	XP_003553589.1	XP_003521762.1	0	0	0	0	0.05	0.458	0	0.438	0.685
	XP_006573444.1	XP_003528769.1	0	0	0	0	0.044	0.342	0	0.512	0.666
	XP_006576155.1	XP_003528769.1	0	0	0	0	0.044	0.342	0	0.512	0.666
	XP_006573444.1	XP_003530351.1	0	0	0	0	0.044	0.342	0	0.512	0.666
	XP_006576155.1	XP_003530351.1	0	0	0	0	0.044	0.342	0	0.512	0.666
	XP_006573444.1	XP_003548194.1	0	0	0	0	0.044	0.342	0	0.512	0.666
	XP_006576155.1	XP_003548194.1	0	0	0	0	0.044	0.342	0	0.512	0.666
	XP_003526749.1	XP_003528769.1	0	0	0	0	0	0.279	0	0.512	0.633
	XP_003526749.1	XP_003530351.1	0	0	0	0	0	0.279	0	0.512	0.633
	XP_003526749.1	XP_003548194.1	0	0	0	0	0	0.279	0	0.512	0.633
	XP_006578874.1	XP_003528769.1	0	0	0	0	0	0.279	0	0.512	0.633
	XP_006578874.1	XP_003530351.1	0	0	0	0	0	0.279	0	0.512	0.633
	XP_006578874.1	XP_003548194.1	0	0	0	0	0	0.279	0	0.512	0.633
	XP_003529835.1	XP_003528769.1	0	0	0	0	0.042	0.381	0	0.301	0.549
	XP_003534945.2	XP_003528769.1	0	0	0	0	0.042	0.381	0	0.301	0.549
	XP_006598831.1	XP_003528769.1	0	0	0	0	0.042	0.381	0	0.301	0.549
	XP_014620920.1	XP_003528769.1	0	0	0	0	0.042	0.381	0	0.301	0.549
	XP_003551131.2	XP_003528769.1	0	0	0	0	0.042	0.381	0	0.301	0.549
	XP_003547502.2	XP_003528769.1	0	0	0	0	0.042	0.381	0	0.301	0.549
	XP_003529835.1	XP_003548194.1	0	0	0	0	0.042	0.381	0	0.301	0.549
	XP_003529835.1	XP_003530351.1	0	0	0	0	0.042	0.381	0	0.301	0.549
	XP_003534945.2	XP_003530351.1	0	0	0	0	0.042	0.381	0	0.301	0.549
	XP_014620920.1	XP_003530351.1	0	0	0	0	0.042	0.381	0	0.301	0.549
	XP_006598831.1	XP_003530351.1	0	0	0	0	0.042	0.381	0	0.301	0.549
	XP_003547502.2	XP_003530351.1	0	0	0	0	0.042	0.381	0	0.301	0.549
	XP_003551131.2	XP_003530351.1	0	0	0	0	0.042	0.381	0	0.301	0.549
	XP_003534945.2	XP_003548194.1	0	0	0	0	0.042	0.381	0	0.301	0.549
	XP_003547502.2	XP_003548194.1	0	0	0	0	0.042	0.381	0	0.301	0.549
	XP_014620920.1	XP_003548194.1	0	0	0	0	0.042	0.381	0	0.301	0.549
	XP_006598831.1	XP_003548194.1	0	0	0	0	0.042	0.381	0	0.301	0.549
	XP_003551131.2	XP_003548194.1	0	0	0	0	0.042	0.381	0	0.301	0.549
	XP_006598831.1	XP_003527997.1	0	0	0	0	0.042	0.381	0	0.29	0.542
	XP_003534945.2	XP_003527997.1	0	0	0	0	0.042	0.381	0	0.29	0.542
	XP_014620920.1	XP_003527997.1	0	0	0	0	0.042	0.381	0	0.29	0.542
	XP_003551131.2	XP_003527997.1	0	0	0	0	0.042	0.381	0	0.29	0.542
	XP_003529835.1	XP_003527997.1	0	0	0	0	0.042	0.381	0	0.29	0.542
	XP_003547502.2	XP_003527997.1	0	0	0	0	0.042	0.381	0	0.29	0.542
	XP_003521448.1	XP_003530351.1	0	0	0	0	0.042	0.484	0	0.133	0.533
	XP_003521448.1	XP_003528769.1	0	0	0	0	0.042	0.484	0	0.133	0.533
	XP_003521448.1	XP_003548194.1	0	0	0	0	0.042	0.484	0	0.133	0.533
	XP_003537047.1	XP_003528769.1	0	0	0	0	0.042	0.484	0	0.133	0.533
	XP_003553589.1	XP_003528769.1	0	0	0	0	0.042	0.484	0	0.133	0.533
	XP_003542566.1	XP_003528769.1	0	0	0	0	0.042	0.484	0	0.133	0.533
	XP_003537047.1	XP_003530351.1	0	0	0	0	0.042	0.484	0	0.133	0.533
	XP_003553589.1	XP_003530351.1	0	0	0	0	0.042	0.484	0	0.133	0.533
	XP_003542566.1	XP_003530351.1	0	0	0	0	0.042	0.484	0	0.133	0.533
	XP_003537047.1	XP_003548194.1	0	0	0	0	0.042	0.484	0	0.133	0.533
	XP_003542566.1	XP_003548194.1	0	0	0	0	0.042	0.484	0	0.133	0.533
	XP_003553589.1	XP_003548194.1	0	0	0	0	0.042	0.484	0	0.133	0.533
	XP_006578874.1	NP_001276215.2	0	0	0	0	0	0.213	0	0.418	0.522
	XP_003526749.1	NP_001276215.2	0	0	0	0	0	0.213	0	0.418	0.522
	XP_003526749.1	XP_006589198.1	0	0	0	0	0	0.213	0	0.418	0.522
	XP_003526749.1	XP_003554714.1	0	0	0	0	0	0.213	0	0.418	0.522
	XP_006578874.1	XP_003554714.1	0	0	0	0	0	0.213	0	0.418	0.522
	XP_006578874.1	XP_006589198.1	0	0	0	0	0	0.213	0	0.418	0.522
	XP_003526749.1	XP_003521762.1	0	0	0	0	0	0.213	0	0.418	0.522
	XP_006578874.1	XP_003521762.1	0	0	0	0	0	0.213	0	0.418	0.522
	XP_003549368.1	XP_003528769.1	0	0	0	0	0.051	0.334	0	0.26	0.491
	XP_014628641.1	XP_003528769.1	0	0	0	0	0.051	0.334	0	0.26	0.491
	XP_006595999.1	XP_003528769.1	0	0	0	0	0.051	0.334	0	0.26	0.491
	XP_003549367.1	XP_003528769.1	0	0	0	0	0.051	0.334	0	0.26	0.491
	XP_006595999.1	XP_003530351.1	0	0	0	0	0.051	0.334	0	0.26	0.491
	XP_003549368.1	XP_003530351.1	0	0	0	0	0.051	0.334	0	0.26	0.491
	XP_014628641.1	XP_003530351.1	0	0	0	0	0.051	0.334	0	0.26	0.491
	XP_003549367.1	XP_003530351.1	0	0	0	0	0.051	0.334	0	0.26	0.491
	XP_006595999.1	XP_003548194.1	0	0	0	0	0.051	0.334	0	0.26	0.491
	XP_014628641.1	XP_003548194.1	0	0	0	0	0.051	0.334	0	0.26	0.491
	XP_003549368.1	XP_003548194.1	0	0	0	0	0.051	0.334	0	0.26	0.491
	XP_003549367.1	XP_003548194.1	0	0	0	0	0.051	0.334	0	0.26	0.491
	XP_006573444.1	XP_003527997.1	0	0	0	0	0.044	0.342	0	0.238	0.478
	XP_006576155.1	XP_003527997.1	0	0	0	0	0.044	0.342	0	0.238	0.478
V. vinifera	XP_003635376.1	XP_002263259.1	0	0	0	0	0.094	0.482	0	0.569	0.78
	XP_002272535.3	XP_002263259.1	0	0	0	0	0	0.217	0	0.448	0.549
	XP_002277233.3	XP_002263259.1	0	0	0	0	0.05	0.608	0	0.559	0.821
	XP_010654438.1	XP_002263259.1	0	0	0	0	0.054	0.854	0	0.665	0.949
	XP_019078529.1	XP_002263259.1	0	0	0	0	0.054	0.854	0	0.665	0.949
	XP_010662924.1	XP_002263259.1	0	0	0	0	0	0.217	0	0.44	0.542
	XP_002283504.2	XP_002263259.1	0	0	0	0	0.094	0.482	0	0.569	0.78
	XP_010661582.1	XP_002263259.1	0	0	0	0	0.055	0.823	0	0.59	0.925
	XP_003635376.1	XP_002263524.1	0	0	0	0	0.05	0.482	0	0.36	0.657
	XP_002272535.3	XP_002263524.1	0	0	0	0	0	0.217	0	0.555	0.636
	XP_002277233.3	XP_002263524.1	0	0	0	0	0	0.654	0	0.262	0.733
	XP_010654438.1	XP_002263524.1	0	0	0	0	0	0.49	0	0.417	0.689
	XP_019078529.1	XP_002263524.1	0	0	0	0	0	0.49	0	0.417	0.689
	XP_010661582.1	XP_002263524.1	0	0	0	0	0.046	0.406	0	0.552	0.723
	XP_002283504.2	XP_002263524.1	0	0	0	0	0.05	0.482	0	0.36	0.657
	XP_010662924.1	XP_002263524.1	0	0	0	0	0	0.342	0	0.55	0.691
	XP_002272535.3	XP_010652355.1	0	0	0	0	0	0.217	0	0.448	0.549
	XP_010654438.1	XP_002272754.1	0	0	0	0	0	0.49	0	0.369	0.664
	XP_019078529.1	XP_002272754.1	0	0	0	0	0	0.49	0	0.369	0.664
	XP_010661582.1	XP_002272754.1	0	0	0	0	0.046	0.406	0	0.251	0.538
	XP_002277233.3	XP_010652355.1	0	0	0	0	0.05	0.608	0	0.559	0.821
	XP_002283504.2	XP_010652355.1	0	0	0	0	0.094	0.482	0	0.569	0.78
	XP_003635376.1	XP_010652355.1	0	0	0	0	0.094	0.482	0	0.569	0.78
	XP_010662924.1	XP_010652355.1	0	0	0	0	0	0.217	0	0.44	0.542
	XP_010661582.1	XP_010652355.1	0	0	0	0	0.055	0.823	0	0.59	0.925
	XP_019078529.1	XP_010652355.1	0	0	0	0	0.054	0.854	0	0.665	0.949
	XP_010654438.1	XP_010652355.1	0	0	0	0	0.054	0.854	0	0.665	0.949
P. trichocarpa	XP_024440946.1	XP_002319091.1	0	0	0	0	0.061	0.86	0	0.66	0.951
	XP_024440946.1	XP_006370979.1	0	0	0	0	0.061	0.86	0	0.66	0.951
	XP_002298093.3	XP_006370979.1	0	0	0	0	0.054	0.852	0	0.674	0.95
	XP_002298093.3	XP_002319091.1	0	0	0	0	0.054	0.852	0	0.674	0.95
	XP_002303244.3	XP_002319091.1	0	0	0	0	0.054	0.852	0	0.674	0.95
	XP_002303244.3	XP_006370979.1	0	0	0	0	0.054	0.852	0	0.674	0.95
	XP_024458797.1	XP_002319091.1	0	0	0	0	0.054	0.852	0	0.674	0.95
	XP_024445834.1	XP_002319091.1	0	0	0	0	0.054	0.852	0	0.674	0.95
	XP_024458797.1	XP_006370979.1	0	0	0	0	0.054	0.852	0	0.674	0.95
	XP_024445834.1	XP_006370979.1	0	0	0	0	0.054	0.852	0	0.674	0.95
	XP_024458786.1	XP_002319091.1	0	0	0	0	0.052	0.75	0	0.619	0.901
	XP_024458786.1	XP_006370979.1	0	0	0	0	0.052	0.75	0	0.619	0.901
	XP_002310328.3	XP_002319091.1	0	0	0	0	0.1	0.494	0	0.602	0.802
	XP_002310328.3	XP_006370979.1	0	0	0	0	0.1	0.494	0	0.602	0.802
	XP_002320016.3	XP_002319091.1	0	0	0	0	0.1	0.494	0	0.602	0.802
	XP_002301140.3	XP_002319091.1	0	0	0	0	0.1	0.494	0	0.602	0.802
	XP_002320668.1	XP_002319091.1	0	0	0	0	0.1	0.494	0	0.602	0.802
	XP_002320016.3	XP_006370979.1	0	0	0	0	0.1	0.494	0	0.602	0.802
	XP_002301140.3	XP_006370979.1	0	0	0	0	0.1	0.494	0	0.602	0.802
	XP_002320668.1	XP_006370979.1	0	0	0	0	0.1	0.494	0	0.602	0.802
	XP_024440946.1	XP_002302666.1	0	0	0	0	0.046	0.494	0	0.563	0.77
	XP_024440946.1	XP_002317811.1	0	0	0	0	0.046	0.494	0	0.563	0.77
	XP_024440946.1	XP_024441531.1	0	0	0	0	0.046	0.494	0	0.563	0.77
	XP_024458786.1	XP_002302666.1	0	0	0	0	0	0.623	0	0.272	0.713
	XP_024458786.1	XP_002317811.1	0	0	0	0	0	0.623	0	0.272	0.713
	XP_024458786.1	XP_024441531.1	0	0	0	0	0	0.623	0	0.272	0.713
	XP_024464387.1	XP_002319091.1	0	0	0	0	0	0.227	0	0.596	0.674
	XP_024464387.1	XP_006370979.1	0	0	0	0	0	0.227	0	0.596	0.674
	XP_024464387.1	XP_002302666.1	0	0	0	0	0	0.213	0	0.567	0.644
	XP_024464387.1	XP_002317811.1	0	0	0	0	0	0.213	0	0.567	0.644
	XP_024464387.1	XP_024441531.1	0	0	0	0	0	0.213	0	0.567	0.644
	XP_002298093.3	XP_002317811.1	0	0	0	0	0	0.429	0	0.356	0.616
	XP_002298093.3	XP_024441531.1	0	0	0	0	0	0.429	0	0.356	0.616
	XP_002298093.3	XP_002302666.1	0	0	0	0	0	0.429	0	0.356	0.616
	XP_002303244.3	XP_002302666.1	0	0	0	0	0	0.429	0	0.356	0.616
	XP_024445834.1	XP_002302666.1	0	0	0	0	0	0.429	0	0.356	0.616
	XP_024458797.1	XP_002302666.1	0	0	0	0	0	0.429	0	0.356	0.616
	XP_002303244.3	XP_024441531.1	0	0	0	0	0	0.429	0	0.356	0.616
	XP_002303244.3	XP_002317811.1	0	0	0	0	0	0.429	0	0.356	0.616
	XP_024458797.1	XP_002317811.1	0	0	0	0	0	0.429	0	0.356	0.616
	XP_024445834.1	XP_002317811.1	0	0	0	0	0	0.429	0	0.356	0.616
	XP_024458797.1	XP_024441531.1	0	0	0	0	0	0.429	0	0.356	0.616
	XP_024445834.1	XP_024441531.1	0	0	0	0	0	0.429	0	0.356	0.616
	XP_024437935.1	XP_002319091.1	0	0	0	0	0	0.215	0	0.484	0.577
	XP_002321965.2	XP_002319091.1	0	0	0	0	0	0.215	0	0.484	0.577
	XP_002321965.2	XP_006370979.1	0	0	0	0	0	0.215	0	0.484	0.577
	XP_024437935.1	XP_006370979.1	0	0	0	0	0	0.215	0	0.484	0.577
	XP_024437935.1	XP_002302666.1	0	0	0	0	0	0.23	0	0.424	0.537
	XP_002321965.2	XP_002302666.1	0	0	0	0	0	0.23	0	0.424	0.537
	XP_024437935.1	XP_002317811.1	0	0	0	0	0	0.23	0	0.424	0.537
	XP_002321965.2	XP_002317811.1	0	0	0	0	0	0.23	0	0.424	0.537
	XP_002321965.2	XP_024441531.1	0	0	0	0	0	0.23	0	0.424	0.537
	XP_024437935.1	XP_024441531.1	0	0	0	0	0	0.23	0	0.424	0.537
	XP_002310328.3	XP_002302666.1	0	0	0	0	0.051	0.26	0	0.228	0.41
	XP_002320016.3	XP_002302666.1	0	0	0	0	0.051	0.26	0	0.228	0.41
	XP_002301140.3	XP_002302666.1	0	0	0	0	0.051	0.26	0	0.228	0.41
	XP_002320668.1	XP_002302666.1	0	0	0	0	0.051	0.26	0	0.228	0.41
	XP_002310328.3	XP_002317811.1	0	0	0	0	0.051	0.26	0	0.228	0.41
	XP_002310328.3	XP_024441531.1	0	0	0	0	0.051	0.26	0	0.228	0.41
	XP_002320016.3	XP_002317811.1	0	0	0	0	0.051	0.26	0	0.228	0.41
	XP_002301140.3	XP_002317811.1	0	0	0	0	0.051	0.26	0	0.228	0.41
	XP_002320668.1	XP_002317811.1	0	0	0	0	0.051	0.26	0	0.228	0.41
	XP_002320016.3	XP_024441531.1	0	0	0	0	0.051	0.26	0	0.228	0.41
	XP_002301140.3	XP_024441531.1	0	0	0	0	0.051	0.26	0	0.228	0.41
	XP_002320668.1	XP_024441531.1	0	0	0	0	0.051	0.26	0	0.228	0.41
A. thaliana	NP_188012.2	NP_198216.2	0	0	0	0	0.158	0.961	0	0.957	0.998
	NP_179869.1	NP_198216.2	0	0	0	0	0.122	0.736	0	0.801	0.949
	NP_195488.2	NP_198216.2	0	0	0	0	0.146	0.75	0	0.725	0.936
	NP_001324014.1	NP_198216.2	0	0	0	0	0.17	0.794	0	0.637	0.932
	NP_181181.1	NP_198216.2	0	0	0	0	0.125	0.736	0	0.692	0.922
	NP_179869.1	NP_563619.1	0	0	0	0	0.047	0.75	0	0.59	0.893
	NP_190859.2	NP_198216.2	0	0	0	0	0.175	0.75	0	0.498	0.887
	NP_001325112.1	NP_198216.2	0	0	0	0	0.121	0.492	0	0.597	0.804
	NP_190859.2	NP_563619.1	0	0	0	0	0	0.786	0	0.125	0.804
	NP_188012.2	NP_563619.1	0	0	0	0	0	0.492	0	0.616	0.796
	NP_188012.2	NP_567194.1	0	0	0	0	0	0.492	0	0.591	0.783
	NP_001324014.1	NP_567194.1	0	0	0	0	0	0.492	0	0.582	0.778
	NP_200177.1	NP_563619.1	0	0	0	0	0	0.602	0	0.454	0.773
	NP_194146.1	NP_563619.1	0	0	0	0	0	0.5	0	0.51	0.744
	NP_194146.1	NP_567194.1	0	0	0	0	0	0.5	0	0.51	0.744
	NP_194146.1	NP_198216.2	0	0	0	0	0	0.5	0	0.491	0.734
	NP_200177.1	NP_198216.2	0	0	0	0	0	0.5	0	0.466	0.721
	NP_195488.2	NP_563619.1	0	0	0	0	0.047	0.492	0	0.462	0.716
	NP_190859.2	NP_567194.1	0	0	0	0	0	0.71	0	0	0.71
	NP_181181.1	NP_563619.1	0	0	0	0	0	0.492	0	0.44	0.703
	NP_181181.1	NP_567194.1	0	0	0	0	0	0.492	0	0.43	0.698
	NP_200177.1	NP_567194.1	0	0	0	0	0	0.5	0	0.376	0.674
	NP_195488.2	NP_567194.1	0	0	0	0	0.047	0.492	0	0.371	0.668
	NP_179869.1	NP_567194.1	0	0	0	0	0.047	0.492	0	0.321	0.642
	NP_001324014.1	NP_563619.1	0	0	0	0	0	0.115	0	0.583	0.615
	NP_001325112.1	NP_563619.1	0	0	0	0	0	0.492	0	0	0.491
	NP_001325112.1	NP_567194.1	0	0	0	0	0	0.492	0	0	0.491
