# Supplementary material for: Genome-wide molecular evolution analysis of the GRF and GIF gene families in Plantae (Archaeplastida)
Source: BMC Genomics. 2024 Jan 18;25:74. doi: 10.1186/s12864-024-10006-w (PMC10795294; doi:10.1186/s12864-024-10006-w)
Supplement: Supplementary file 1 — Additional file 1. [file 12864_2024_10006_MOESM1_ESM.zip › Supplementary Files/Table S7.xlsx]

## Sheet: Table S7
Table S7. Theoretical and actual numbers of interacting protein pairs between GRF and GIF proteins
Species	The number of GRFs	The number of GIFs	Theoretically possible number of interacting protein pairs	The actual number of interacting protein pairs	Proportions
S. tamariscina	9	3	27	21	0.777778
A. trichopoda	6	2	12	8	0.666667
M. balbisiana	17	5	85	30	0.352941
O. sativa	8	3	24	16	0.666667
Z. mays	18	4	72	38	0.527778
N. tabacum	21	8	168	90	0.535714
G. max	24	8	192	134	0.697917
V. vinifera	10	4	40	27	0.675
P. trichocarpa	19	5	95	65	0.684211
A. thaliana	9	3	27	27	1
In totally	141	45	742	456	0.614555
