# Supplementary material for: Genome-wide molecular evolution analysis of the GRF and GIF gene families in Plantae (Archaeplastida)
Source: BMC Genomics. 2024 Jan 18;25:74. doi: 10.1186/s12864-024-10006-w (PMC10795294; doi:10.1186/s12864-024-10006-w)
Supplement: Supplementary file 1 — Additional file 1. [file 12864_2024_10006_MOESM1_ESM.zip › Supplementary Files/Table S8.xls]

## Sheet: Table S8
Table S8. Reference information for genome databases used in this study
	Phylum	Species Name	Database	Link
1	Rhodophytes	Chondrus crispus	NCBI	https://www.ncbi.nlm.nih.gov/genome/12106
2		Cyanidioschyzon merolae	NCBI	https://www.ncbi.nlm.nih.gov/genome/79
3	Glaucophytes	Cyanophora paradoxa	Cyanophora genome project	http://cyanophora.rutgers.edu/cyanophora/home.php
4	Chlorophytes	Chlamydomonas reinhardtii	NCBI	https://www.ncbi.nlm.nih.gov/genome/147
5		Chlorella variabilis NC64A	NCBI	https://www.ncbi.nlm.nih.gov/genome/694
6		Coccomyxa subellipsoidea C-169	NCBI	https://www.ncbi.nlm.nih.gov/genome/2692
7		Micromonas pusilla CCMP1545	NCBI	https://www.ncbi.nlm.nih.gov/genome/501
8		Ostreococcus tauri	NCBI	https://www.ncbi.nlm.nih.gov/genome/373
9		Monoraphidium neglectum	NCBI	https://www.ncbi.nlm.nih.gov/genome/36372
10	Charophytes	Klebsormidium nitens NIES-2285	Klebsormidium genome project	http://www.plantmorphogenesis.bio.titech.ac.jp/~algae_genome_project/klebsormidium/index.html
11		Chara braunii	NCBI	https://www.ncbi.nlm.nih.gov/genome/71631
12	Bryophytes	Marchantia polymorpha	NCBI	https://www.ncbi.nlm.nih.gov/genome/3220
13		Physcomitrium patens	NCBI	https://www.ncbi.nlm.nih.gov/genome/383
14		Sphagnum fallax	Phytozome	http://phytozome.jgi.doe.gov
15	Pteridophyes	Selaginella tamariscina	NCBI	https://www.ncbi.nlm.nih.gov/genome/68006
16		Salvinia cucullata	Fernbase	https://fernbase.org/
17	Gymnosperms	Ginkgo biloba	GigaDB	http://gigadb.org/dataset/100209
18		Picea abies	Congenie	http://congenie.org/
19		Gnetum montanum	DRYAD	https://datadryad.org/stash/dataset/doi:10.5061/dryad.0vm37
20	Angiosperms	Amborella trichopoda	NCBI	https://www.ncbi.nlm.nih.gov/genome/12031
21		Arabidopsis thaliana	NCBI	https://www.ncbi.nlm.nih.gov/genome/4
22		Glycine_max	NCBI	https://www.ncbi.nlm.nih.gov/genome/5
23		Nicotiana_tabacum	NCBI	https://www.ncbi.nlm.nih.gov/genome/425
24		Populus trichocarpa	NCBI	https://www.ncbi.nlm.nih.gov/genome/98
25		Vitis_vinifera	NCBI	https://www.ncbi.nlm.nih.gov/genome/401
26		Zea mays	NCBI	https://www.ncbi.nlm.nih.gov/genome/12
27		Oryza_sativa	NCBI	https://www.ncbi.nlm.nih.gov/genome/10
28		Asparagus_officinalis	NCBI	https://www.ncbi.nlm.nih.gov/genome/10978
29		Musa_balbisiana	NCBI	https://www.ncbi.nlm.nih.gov/genome/16489
